# Supplementary material for: Productivity and quality-related traits of wheat germplasm affected by heat stress
Source: PLoS One. 2026 Apr 13;21(4):e0333505. doi: 10.1371/journal.pone.0333505 (PMC13075678; doi:10.1371/journal.pone.0333505)
Supplement: S2 File — (XLSX) [file pone.0333505.s002.xlsx]

## Sheet: Sheet1
WAMI ID	GID	Gen	Sowing_Date	Year	Rep	DB	DF	DA	DM	PH	PL	SL	TW	GY	BY	HI	PGP	ZSV	GH	TKW
255	4878569	1	Fall	a	1	103	158	160	195	85	30	8.4	82.9	915	2890	31.6609	13.4207	34.0218	45.0023	44.8
255	4878569	1	Fall	a	2	104	159	161	194	84	31.4	8.4	82.19	980	3050	32.1311	14.0841	35.145	43.88	43.63
026	295213	3	Fall	a	1	102	157	159	193	78	27.5	8.1	83.75	1040	3000	34.6667	14.1622	34.2714	45.0023	39.1
026	295213	3	Fall	a	2	104	159	162	193	80	28	8.2	84.7	1095	3140	34.8726	14.8185	35.145	45.0232	37.6
116	4835640	4	Fall	a	1	104	159	162	193	83.3333	31	8.3	82.35	1004	3050	32.918	12.6465	32.5242	44.5352	45.74
116	4835640	4	Fall	a	2	104	159	162	193	81	30	8.5	83.69	990	3170	31.2303	13.4207	33.6474	44.5352	44.71
039	377174	5	Fall	a	1	102	157	159	186	82.3333	26.5	7.1	85.59	965	2800	34.4643	12.5877	32.025	42.4787	53.58
039	377174	5	Fall	a	2	102	157	159	190	82	26	7.9	88.58	830	2650	31.3208	13.634	34.0218	44.8675	53.3
222	3872312	8	Fall	a	1	102	157	159	185	81	26	7.6	85.08	850	2550	33.3333	12.3068	32	44.5352	46.75
222	3872312	8	Fall	a	2	102	157	159	188	80	26	7.5	85.24	815	2600	31.3462	13.4909	33.5226	44.0263	43.26
080	3578100	9	Fall	a	1	102	157	159	186	79	26	7.9	87.32	855	2490	34.3373	12.0978	31.5258	40	46.73
080	3578100	9	Fall	a	2	105	160	157	189	78	26.3	8.3	86.95	830	2510	33.0677	12.8906	33.1482	41	44.88
179	763509	11	Fall	a	1	103	158	156	190	81	28	8	83.84	770	2400	32.0833	12.1487	31.2762	43	37.75
179	763509	11	Fall	a	2	104	159	158	190	80	27	7.5	83.75	730	2450	29.7959	12.7668	33.3978	44	36.53
162	1987914	12	Fall	a	1	103	158	155	190	95	31	9.2	87.32	958	2990	32.0401	12.3068	32.1498	43.3408	48.49
162	1987914	12	Fall	a	2	106	161	160	191	94	30	9.2	87.1	880	2890	30.4498	14.0069	34.7706	45.0232	49.24
240	4753157	17	Fall	a	1	107	162	161	193	83.6667	26.6	8.3	86.39	858	2750	31.2	12.6465	32.2746	44.0263	47.13
240	4753157	17	Fall	a	2	109	164	162	194	82	26	8.5	86.21	763	2640	28.9015	13.9306	34.521	44.0263	45.47
017	222939	19	Fall	a	1	108	163	161	193	81	26	8.5	86.67	745	2400	31.0417	12.4727	32.025	44.0263	41.71
017	222939	19	Fall	a	2	110	165	163	194	79	25.5	8.8	86.45	710	2210	32.1267	13.562	33.7722	42.4787	40.62
195	3567684	20	Fall	a	1	108	163	161	191	79	25.6	8	86.55	748	2600	28.7692	12.7668	32.3994	44.0263	41.75
195	3567684	20	Fall	a	2	109	164	162	193	82	25	8.7	86.41	690	2580	26.7442	14.0069	34.521	44.5352	45.75
261	4934637	21	Fall	a	1	104	159	158	186	86.3333	29.4	8.5	86.09	833	2500	33.32	12.9538	32.8986	44.8675	48.9
261	4934637	21	Fall	a	2	104	159	159	190	85	26.2	8.4	86.08	772	2471	31.2424	14.6491	35.0202	44.8048	50.31
245	4564440	22	Fall	a	1	110	165	164	195	79	24	8	83.69	643	2400	26.7917	12.8282	32.8986	44.5352	44.43
245	4564440	22	Fall	a	2	108	163	161	193	78	27.4	8.4	86.46	724	2602.5	27.8194	12.7668	32.649	43.3408	43.65
033	294548	23	Fall	a	1	102	157	159	190	77	24	7.2	82.21	845	2890	29.2388	12.8282	32.2746	44.5352	43.32
033	294548	23	Fall	a	2	102	157	160	193	78.3333	27	7.8	84.13	932.5	2863.75	32.5622	13.0828	33.273	45.0232	44.3
109	3822974	24	Fall	a	1	102	157	155	188	79	24	7.4	83.22	870	2761.25	31.5075	13.7068	33.6474	45.0232	38.75
109	3822974	24	Fall	a	2	103	158	156	190	82	25	8.1	82.04	788	2676.25	29.4442	13.4207	33.1482	44.0263	37.34
274	5551820	25	Fall	a	1	101	156	154	186	83.3333	25	9.1	86.21	1075	3200	33.5938	12.7668	32.649	44.8675	42.85
274	5551820	25	Fall	a	2	100	155	154	190	93.3333	25.5	9.3	87.15	1008	3150	32	13.0828	33.5226	44.0263	42.6
228	4315350	27	Fall	a	1	105	160	159	191	78.6667	27.6	8.8	88.68	927.5	3050	30.4098	12.4727	31.9002	44.0263	41.71
228	4315350	27	Fall	a	2	102	157	160	193	91.6667	29	9.4	85.33	1027.5	3227.5	31.8358	12.7062	32.8986	43.3408	45.07
088	3617481	30	Fall	a	1	103	158	158	190	78	24	7.5	83.93	987.5	2882.5	34.2585	12.2005	31.2762	42	39.06
088	3617481	30	Fall	a	2	104	159	158	191	81	25	7.9	82.08	945	2921.25	32.3492	12.8906	32.3994	43.3408	39.12
254	4878600	32	Fall	a	1	103	158	159	190	77	25	7.9	83.57	862.5	2640	32.6705	12.5298	31.5258	42.4787	46.14
254	4878600	32	Fall	a	2	106	161	160	191	79	25	8.2	81.09	715	2460	29.065	13.9306	33.5226	43.3408	45.07
281	5534324	33	Fall	a	1	103	158	158	193	79	27.4	8	85.31	760	2540	29.9213	12.7668	32.7738	44.0263	37.15
281	5534324	33	Fall	a	2	103	158	157	194	82	26	8.6	81.9	680	2400	28.3333	13.562	34.0218	44.5352	42.75
278	5551918	34	Fall	a	1	101	156	154	191	82.3333	31.6	7.8	86.58	833	2627.5	31.7031	12.5298	32.3994	43.3408	48.02
278	5551918	34	Fall	a	2	103	158	158	194	78.3333	29	7.6	83.07	713	2500	28.52	13.4207	33.7722	44.0263	44.44
004	3895	36	Fall	a	1	104	159	159	191	77	25.8	7.8	86.55	848	2600	32.6154	12.0477	31.5	41.44	47.87
004	3895	36	Fall	a	2	105	160	159	194	78	25	8	81.36	773	2560	30.1953	13.2153	33.1482	42.4787	49.22
230	4563443	40	Fall	a	1	105	160	159	192	77.3333	25	7.9	81.6	725	2760	26.2681	12.9538	32.5242	43.3408	42.71
230	4563443	40	Fall	a	2	105	160	159	194	80	25.3	8.1	81.21	675	2700	25	13.0828	33.273	43.3408	43.07
055	358954	41	Fall	a	1	104	159	158	193	78	25.4	8.4	82.75	743	2550	29.1373	13.3514	33.0234	44.5352	41.9
055	358954	41	Fall	a	2	105	160	159	193	79	25.6	9	82.06	663	2400	27.625	13.9306	34.1466	44.8675	41.1
098	4755489	44	Fall	a	1	102	157	157	190	77	25.8	7.7	83.28	743	2260	32.8761	13.2829	32.7738	44.5352	44.57
098	4755489	44	Fall	a	2	103	158	158	190	79	25.3	8	83.14	700	2180	32.1101	14.0841	34.1466	44.8675	42.91
273	5551787	45	Fall	a	1	103	158	157	191	79.3333	27	10.4	82	912.5	2850	32.0175	13.0178	33.1482	44.5352	37.71
273	5551787	45	Fall	a	2	101	156	157	191	86.6667	29.6	10.1	82	837.5	2750	30.4545	13.2153	33.6474	44.0263	37.7
064	3582667	50	Fall	a	1	102	157	156	185	77	25.1	7.2	83.18	796.875	2825	28.208	12.9538	31.9002	44.5352	42.69
064	3582667	50	Fall	a	2	103	158	157	190	79	25.2	7.6	86.42	870	2750	31.6364	13.7805	33.5226	43.3408	43.26
174	217385	51	Fall	a	1	103	158	157	186	78	24	7.9	82.79	825	2900	28.4483	12.4727	30.9018	42.4787	41.78
174	217385	51	Fall	a	2	103	158	157	190	81.6667	25.2	8.8	84.54	900	3048.75	29.5203	13.4909	33.5226	44.0263	41.26
180	1328764	52	Fall	a	1	103	158	158	190	79	27	8.3	81.86	934.375	2550	36.6422	13.0178	32.8986	44.5352	43.9
180	1328764	52	Fall	a	2	104	159	158	190	86	28.6	8.1	82.97	1080	2707.5	39.8892	12.8906	33.1482	44.5352	41.95
066	3613474	53	Fall	a	1	105	160	159	193	78	28	8.5	84	781	2350	33.234	13.0178	32.3994	42.4787	39.02
066	3613474	53	Fall	a	2	105	160	159	194	83	30.6	9.3	86	838	2400	34.9167	12.5298	32.025	42	38.02
235	4342318	54	Fall	a	1	104	159	159	191	79	28.8	7.1	82.16	850	2550	33.3333	12.3612	31.6506	44.0263	41.34
235	4342318	54	Fall	a	2	105	160	160	192	84	26.2	7.7	83.88	913	2610	34.9808	12.7668	32.5242	43.3408	42.84
183	1405071	55	Fall	a	1	101	156	155	190	79	25.1	7.6	84.5	817.5	2780	29.4065	12.5298	31.7754	42.4787	38.01
183	1405071	55	Fall	a	2	101	156	156	190	85.6667	25.6	8.1	83.95	802.5	2997.5	26.7723	12.7668	32.3994	43.3408	39.74
021	42423	57	Fall	a	1	102	157	156	190	79	25.2	7	87.26	848	2740	30.9489	13.4207	33.6474	44.8048	43.57
021	42423	57	Fall	a	2	102	157	157	189	82	25.8	7.3	86.14	830	2860	29.021	13.7068	34.521	45.0023	42.69
259	4961235	58	Fall	a	1	100	155	154	190	82.6667	28.2	8.4	84.92	925	2650	34.9057	12.4727	32.2746	40.2247	41.91
259	4961235	58	Fall	a	2	100	155	154	188	84	32	8.2	85.72	838	2500	33.52	12.9538	33.1482	42	41.41
111	4756035	61	Fall	a	1	103	158	158	190	79.3333	25.6	7.4	84	800	2687.5	29.7674	13.4207	33.7722	45.0232	35.02
111	4756035	61	Fall	a	2	104	159	158	191	85	26.2	8.2	81	770	2717.5	28.3349	13.8551	33.5226	45.0232	33.75
046	1339633	64	Fall	a	1	107	162	161	192	82	26.6	8.2	84.53	882.5	2600	33.9423	13	32.5242	43.3408	49.1
046	1339633	64	Fall	a	2	105	160	160	191	84.3333	26.2	7.7	85.21	845	2500	33.8	12.8282	32.3994	43.3408	49.65
212	3630912	65	Fall	a	1	102	157	159	191	81.6667	29	7.7	84.57	800	2671.25	29.9485	13.7068	33.5226	45.0232	40.43
212	3630912	65	Fall	a	2	101	156	157	191	89.3333	31	8.1	83.74	895	2940	30.4422	13.562	33.7722	44.0263	44.75
169	346479	66	Fall	a	1	104	159	158	192	79	26	7.8	88.21	735	2643.75	27.8014	13.0178	32.7738	44.5352	44.69
169	346479	66	Fall	a	2	103	158	158	192	78.3333	25	8.4	84.16	750	2600	28.8462	12.5877	32.5242	42.4787	44.53
029	294800	69	Fall	a	1	106	161	160	194	80	26	9	84.24	800	2360	33.8983	14.0069	34.2714	45.0023	43.75
029	294800	69	Fall	a	2	105	160	159	193	83.3333	26.6	8.9	86.79	890	2520	35.3175	13.4207	33.273	44.8675	41.51
271	5551747	71	Fall	a	1	101	156	156	189	88	30.8	8.2	85.36	977.5	2800	34.9107	12.7	30.9018	44.0263	47.79
271	5551747	71	Fall	a	2	102	157	157	191	96.6667	31	8.9	86.9	982.5	2850	34.4737	12.8906	32.7738	44.0263	48.81
155	270453	72	Fall	a	1	102	157	156	190	82	25.2	7.7	81.95	950	2800	33.9286	12.4165	31.5258	44.0263	46.11
155	270453	72	Fall	a	2	102	157	157	192	89	26.6	7.4	85.72	1048	2950	35.5254	12.9	31.7754	42.4787	45.41
133	42274	73	Fall	a	1	103	158	158	190	80.6667	25	7.4	83.21	945	2700	35	12.6465	32.2746	43.3408	41.37
133	42274	73	Fall	a	2	103	158	159	191	91.6667	27.4	8.3	84.5	1053	2682.5	39.2544	12.8282	32.7738	43.3408	42.11
123	88208	74	Fall	a	1	104	159	158	190	77	26	7.7	80.5	975	2830	34.4523	13.562	33.0234	44.0263	40.97
123	88208	74	Fall	a	2	105	160	159	191	79	27.4	8	80.1	1120	2950	37.9661	13.4207	33.1482	44.8675	42.99
104	4763836	75	Fall	a	1	104	159	160	192	79	26	7.9	80.21	964	2700	35.7037	12.7062	32.2746	43.3408	46.11
104	4763836	75	Fall	a	2	104	159	160	193	83	29	8.7	79.57	1015	2850	35.614	12.8	32.5242	43.3408	48.62
087	4318107	76	Fall	a	1	103	158	160	192	79	25	8	83.21	807.143	2772.5	29.1125	13.562	34.2714	45.0023	44.92
087	4318107	76	Fall	a	2	101	156	158	192	86.6667	25.8	8.5	86.11	797.5	2700	29.537	13	33.273	44.5352	45.65
293	5343245	79	Fall	a	1	103	158	157	190	78	26	8.4	83.16	783	2800	27.9643	12.2851	31.7754	42	45.28
293	5343245	79	Fall	a	2	103	158	157	191	85	28.8	9.1	83.28	875	2940	29.7619	12.5	32.025	41	45.61
118	5106632	80	Fall	a	1	103	158	157	190	85	28.6	8.9	85.15	880	2900	30.3448	12.4727	32.2746	44.8675	40.25
118	5106632	80	Fall	a	2	101	156	160	192	93.3333	31	10.2	88.45	975	2790	34.9462	12.7	31.9002	42.4787	38.91
012	85599	81	Fall	a	1	101	156	156	188	81	25.3	8.2	82.05	1012.5	3040	33.3059	12.3068	31.2762	42.4787	43.11
012	85599	81	Fall	a	2	103	158	158	191	85	26.6	8.2	88.39	1130	3210	35.2025	12.7062	32.3994	43.3408	45.34
265	5535278	82	Fall	a	1	104	159	158	191	78.6667	30.2	8.5	84.8	1350	3400	39.7059	12.7668	32.649	44.0263	43.11
265	5535278	82	Fall	a	2	104	159	159	192	83.3333	30.8	8.7	82.7	1320	3430	38.484	12.9	32.1498	41.44	45.36
142	85587	83	Fall	a	1	108	163	161	191	80.3333	26.5	8.7	84.63	855	3008.75	28.4171	13.0178	32.649	44.0263	42.34
142	85587	83	Fall	a	2	107	162	161	191	90	28	8.2	85.7	925	3037.5	30.4527	12.8	32.1498	42.4787	42.38
252	4879809	84	Fall	a	1	107	162	162	193	84	25.6	8.7	82.73	712.5	2350	30.3191	13.634	33.5226	44.8675	36.02
252	4879809	84	Fall	a	2	102	157	158	190	78.3333	27.8	9.2	84.69	732.5	2410	30.3942	12.8	32.1498	43.3408	34.55
057	1811686	85	Fall	a	1	104	159	158	190	77	24.6	7.9	81.56	1016	3000	33.8667	12.9	31.7754	43.3408	39.57
057	1811686	85	Fall	a	2	104	159	159	190	78	25	8.1	83.63	950	2900	32.7586	12.7062	32.2746	42.4787	38.02
178	778966	88	Fall	a	1	105	160	159	191	79.3333	28	8.6	85.75	800	1990	40.201	12.4165	32.025	44.0263	37.29
178	778966	88	Fall	a	2	106	161	161	193	80.6667	26.4	9.1	85.68	790	1900	41.5789	12.4727	32.2746	41.44	35.75
152	270428	90	Fall	a	1	103	158	159	190	80	28.2	7.6	83.41	900	2988.75	30.1129	12.8282	32.1498	44.0263	45.58
152	270428	90	Fall	a	2	101	156	158	190	88.3333	32	8.1	85.9	963	2990	32.2074	12.7062	32.3994	43.3408	41.75
054	523085	92	Fall	a	1	102	157	158	191	77.6667	24	8.6	83.84	855	2882.5	29.6618	12.2532	31.522	42.5	40.02
054	523085	92	Fall	a	2	102	157	158	191	85	27.4	9.5	85.28	850	2880	29.5139	12.4727	31.5258	41.44	35.75
035	1066924	93	Fall	a	1	104	159	159	190	79	25.2	7.9	83.07	903	3087.5	29.247	12.7062	32.025	43.3408	46.81
035	1066924	93	Fall	a	2	105	160	159	190	85	28.4	8.8	81.83	968	3126.25	30.9636	12.5298	31.5258	44	45.91
044	1101307	95	Fall	a	1	104	159	159	190	83	24	7.5	86.54	1105	3620	30.5249	12.4165	31.0266	41.44	49.13
044	1101307	95	Fall	a	2	104	159	159	188	82.6667	25.2	7.9	89.3	1168	3500	33.3714	12.4165	31.6506	41.44	48.6
170	1706327	98	Fall	a	1	102	157	159	192	77	24.6	7.7	84.57	802.5	2580	31.1047	12.5877	32.7738	43.3408	41.61
170	1706327	98	Fall	a	2	104	159	159	190	79	27.2	8.6	85.86	730	2500	29.2	13.0178	33.273	44.5352	44.06
138	80512	100	Fall	a	1	107	162	160	194	77	27	7.5	86.25	835	2775	30.0901	12.4165	32.5242	44.5352	43.85
138	80512	100	Fall	a	2	106	161	160	192	79	26	7.5	82.46	770	2650	29.0566	12.6465	32.5242	42.4787	42.81
184	1403557	101	Fall	a	1	102	157	158	190	84	25.6	8.7	86.57	995	2897.5	34.3399	12.0477	31.1514	42	44.02
184	1403557	101	Fall	a	2	103	158	158	190	89	24.4	9.1	85.69	997.5	3070	32.4919	12.4165	32.3994	43	41.23
009	552808	103	Fall	a	1	104	159	160	192	80.6667	27	7	82.5	900	2888.75	31.1553	12.4727	32.025	44.5352	48.62
009	552808	103	Fall	a	2	104	159	159	190	86.6667	28.2	7.2	85.54	965	3160	30.538	13.0178	33.1482	44.8675	47.25
049	342253	104	Fall	a	1	102	157	158	190	78	25	8	85.5	1052.5	3115	33.7881	12.3068	31	41.44	41.84
049	342253	104	Fall	a	2	102	157	157	189	79	25	7.7	87.42	1155	3210	35.9813	12.4165	31.5258	42.5	43.28
067	2668072	106	Fall	a	1	109	164	162	193	79	24	7.7	84.87	835	2900	28.7931	12.3612	31.7754	43.3	38.44
067	2668072	106	Fall	a	2	107	162	161	192	79	24.6	8.2	87	787.5	2875	27.3913	12.2532	32.1498	43.9	38.57
063	3599378	108	Fall	a	1	109	164	163	193	79	23.2	7.9	86	900	2595	34.6821	12.4165	31.7754	44.0263	52.76
063	3599378	108	Fall	a	2	107	162	161	191	77	26.4	8.1	87.09	883	2400	36.7917	12.9538	32.7738	43.3408	52.2
163	35054	114	Fall	a	1	108	163	163	194	79	28.2	7.3	80	895	2590	34.556	12.5877	32.7738	44.5352	44.09
163	35054	114	Fall	a	2	107	162	161	193	80.6667	29.2	7.7	81	855	2500	34.2	12.3612	33.1482	45.0232	42.26
014	295261	116	Fall	a	1	103	158	160	192	88.3333	26.2	8	83.35	796	3015	26.4013	12.8	31.9002	41.44	39.45
014	295261	116	Fall	a	2	106	161	160	195	82	24.6	8.9	83.39	765	3042.5	25.1438	13.0178	33.1482	45.0232	37.98
136	82710	118	Fall	a	1	100	155	156	190	78	23.4	8	86.04	1100	3100	35.4839	12.6	31.582	42.8	45.51
136	82710	118	Fall	a	2	103	158	159	191	81.6667	26.8	8.7	82.48	970	2950	32.8814	12.9	32.025	42	44.41
037	421503	121	Fall	a	1	101	156	158	191	84.6667	28	8.6	87.21	1320	3290	40.1216	12.6465	32.025	44.0263	43.27
037	421503	121	Fall	a	2	103	158	159	191	89.3333	32.2	8.6	83.94	1180	3097.5	38.0952	13.562	33.3978	43.3408	40.62
099	4755706	122	Fall	a	1	102	157	158	189	85.6667	26.8	7.7	83	930	2740	33.9416	12.8906	32.8986	44.8675	43.12
099	4755706	122	Fall	a	2	103	158	159	192	90	25.6	8.2	81	1008	2925	34.4615	13.3	33.0234	44.5352	43.56
269	5552132	124	Fall	a	1	102	157	159	191	93.3333	31.8	9.7	84.66	1207.5	3550	34.0141	12.3	31.401	43.3408	36.75
269	5552132	124	Fall	a	2	102	157	160	192	100	33.8	9.2	85.57	1187.5	3470	34.2219	12.3612	32.1498	42.4787	35.76
214	3855085	125	Fall	a	1	102	157	159	190	90.3333	28.6	9.2	85.35	1120	3100	36.129	12.202	32.649	43	38.55
214	3855085	125	Fall	a	2	100	155	157	191	90	33	8.9	86.66	1102.5	3050	36.1475	12.3	31.401	41.44	40
059	2460334	126	Fall	a	1	103	158	158	190	83	28.6	8.6	87.89	1147.5	3050	37.623	12	31	43.3408	40.72
059	2460334	126	Fall	a	2	103	158	157	191	86.6667	28.8	8.5	85.26	1269.44	3100	40.9498	12.5	31.1514	44	40.84
168	346459	127	Fall	a	1	103	158	158	191	85.6667	29.8	7.7	79.5	860	2280	37.7193	13.634	33.3978	44.8675	45.18
168	346459	127	Fall	a	2	103	158	158	191	91.6667	25.6	7.7	79.5	800	2150	37.2093	13.7068	33.5226	45.0023	45.85
062	3628874	130	Fall	a	1	104	159	160	192	78.3333	25.8	8.7	79.07	763	2540	30.0394	12.6	31.5258	43.3408	36.41
062	3628874	130	Fall	a	2	103	158	160	192	76.6667	23.6	7.9	82.82	850	2870	29.6167	12.3	31.1514	41.44	40.02
275	5551860	131	Fall	a	1	101	156	158	190	91	32	10.3	85.31	1030	3000	34.3333	12.6465	32.649	44.8675	49.14
275	5551860	131	Fall	a	2	100	155	158	190	91.6667	25	9.4	87.43	978	2900	33.7241	12.9	33.0234	44.5352	46.62
105	4881156	139	Fall	a	1	106	161	159	191	79	26	9	85.23	940	2255	41.6851	12.2005	31.6506	43	47.36
105	4881156	139	Fall	a	2	104	159	159	190	78.3333	24.9	8.2	81.8	900	2100	42.8571	12.4727	32.1498	41.5	45.22
006	601549	140	Fall	a	1	105	160	160	192	76.6667	26	7.8	86.12	1003	2620	38.2824	13.0178	32.5242	44.0263	37.84
006	601549	140	Fall	a	2	103	158	159	190	77.3333	25	7.6	83.88	931	2500	37.24	12.9538	32.3994	43.3408	36.82
204	2672710	143	Fall	a	1	100	155	155	190	84	31.4	9.8	86.88	1098	2451.25	44.7935	13.4	32.1498	44.5352	45.23
204	2672710	143	Fall	a	2	100	155	156	189	81.6667	27.4	9.4	89.08	964	2200	43.8182	13.0828	33.1482	44.5352	42.43
276	5551870	145	Fall	a	1	100	155	156	186	93.6667	27.6	8.5	86.7	1050	3063.75	34.2717	13	31.5258	44.5352	37.37
276	5551870	145	Fall	a	2	100	155	156	187	101.667	30.4	9.2	89.07	1160	3120	37.1795	13.3	32.1498	41.44	36.66
203	2672707	147	Fall	a	1	100	155	155	190	83	28	8.9	86.75	1000	3000	33.3333	12.1487	31.7754	44.0263	37.28
203	2672707	147	Fall	a	2	100	155	156	190	94.3333	29	9.7	84.4	1110	3110	35.6913	12.5	31.7754	44.0263	37.94
151	270402	148	Fall	a	1	102	157	158	190	89	28.2	7.7	86.48	1010	3100	32.5806	13	31	44.0263	45.05
151	270402	148	Fall	a	2	102	157	158	190	92.6667	33.4	8.1	84.57	1077.5	3150	34.2063	13.5	31.401	43.3408	45
131	72533	151	Fall	a	1	103	158	158	190	77	25.2	7.5	81	747.222	1900	39.3275	12.8282	32.649	44.0263	42.16
131	72533	151	Fall	a	2	103	158	159	192	76.6667	25.6	8.2	81.5	797.5	2100	37.9762	12.8282	33.1482	43.3408	41.31
141	170046	152	Fall	a	1	106	161	160	192	84.3333	26	8.5	79.06	828	2700	30.6667	12.8	31.7754	43.3408	39.28
141	170046	152	Fall	a	2	106	161	160	191	86	26.2	9.1	85.05	858	2740	31.3139	12.3612	31.9002	42.4787	39.21
192	1395073	156	Fall	a	1	105	160	159	190	76	25.8	7.7	81.17	1003	2850	35.193	12.2532	31.0266	42	49.8
192	1395073	156	Fall	a	2	104	159	160	190	79	26	8.5	81	965	3050	31.6393	12.6	31.401	41	48.2
284	5534451	160	Fall	a	1	106	161	161	192	90	31.4	8.4	84.1	1182.5	3410	34.6774	12.5	31.0266	41.44	40.02
284	5534451	160	Fall	a	2	106	161	160	191	87.3333	27.2	9.1	89.47	1205	3502.5	34.404	12.3068	31.7754	42	44.36
089	3612293	161	Fall	a	1	106	161	161	193	89	27.2	8.6	84.69	998	3010	33.1561	12.6	31.1514	43	37
089	3612293	161	Fall	a	2	106	161	160	191	80	23.4	8.3	85.91	975	2800	34.8214	12.3	31.5258	41	38.15
182	1403850	162	Fall	a	1	105	160	159	191	93	25.8	7.5	86.42	990	2775	35.6757	13.2	32.2746	44.0263	40.55
182	1403850	162	Fall	a	2	104	159	158	190	81	27.6	8.1	86.4	900	2700	33.3333	12.8282	32.649	42.4787	40.38
205	2448313	164	Fall	a	1	101	156	157	191	86.6667	27.8	9	84.3	1437.5	3350	42.9104	12.8	31.5258	43.3408	36.05
205	2448313	164	Fall	a	2	100	155	156	190	91	28.8	8.9	87.6	1350	3400	39.7059	12.3	31.2762	41.44	37.05
040	1339454	166	Fall	a	1	103	158	160	193	90	25.4	8.7	85.94	965	2900	33.2759	12.5877	32.5242	44.5352	33.75
040	1339454	166	Fall	a	2	104	159	159	191	91.6667	28	9.8	87.02	1075	3080	34.9026	12.5	31.6506	44.8675	34.76
106	4905340	167	Fall	a	1	102	157	160	193	96.6667	31.6	9.8	82.2	1382.5	3327.5	41.5477	12.3612	31.5258	44.8675	53.06
106	4905340	167	Fall	a	2	101	156	159	191	93.6667	26.8	9.8	87.33	1215	3200	37.9688	12.6	31.9002	42.4787	54.74
117	5106646	169	Fall	a	1	102	157	161	193	94.3333	31.4	10.1	87.68	1075	2996.25	35.8782	12.3068	32.1498	44.5352	39.78
117	5106646	169	Fall	a	2	102	157	161	192	91.6667	30.8	10	81.64	980	2900	33.7931	12.4727	32.7738	44.0263	38.77
045	16004	170	Fall	a	1	104	159	159	190	83	25	8.1	82.63	1100	2701.25	40.7219	12.6465	32.649	44.5352	49.7
045	16004	170	Fall	a	2	105	160	160	191	76.6667	24.9	8.1	85.98	1160	2882.5	40.2428	13.7805	33.897	44.8675	47.47
032	458377	171	Fall	a	1	103	158	159	190	85.6667	26.6	8.4	85.53	950	3062.5	31.0204	12.8	31.2762	43.3408	39.7
032	458377	171	Fall	a	2	105	160	161	192	95	26.8	8.7	81.08	860	2900	29.6552	12.3068	31.7754	43.3408	38.03
023	16122	172	Fall	a	1	102	157	159	190	81.3333	25.4	7.5	82.54	1270	3471	36.5889	13	31.2762	42.4787	49.79
023	16122	172	Fall	a	2	104	159	160	191	85	24.4	8.2	86.72	1200	3122.5	38.4307	12.7668	32.2746	44.0263	49.28
061	2668073	173	Fall	a	1	102	157	158	190	85	26.8	8.1	85.69	912.5	3040	30.0164	12.4165	31.9002	40.2247	41.33
061	2668073	173	Fall	a	2	103	158	159	192	90	26	9	81.79	1015	2956.25	34.334	12.5877	32.2746	42	41.87
048	342263	174	Fall	a	1	102	157	158	190	78.3333	23.2	7.4	86.55	903	2500	36.12	12.6	31.2762	44.0263	38.48
048	342263	174	Fall	a	2	103	158	158	190	79	26.2	8.3	85.25	863	2410	35.8091	13.0178	32.649	42.4787	38.83
177	781213	176	Fall	a	1	102	157	158	189	89.3333	24.5	7.5	85.19	1065	2781.25	38.2921	13	31.6506	44.0263	43.38
177	781213	176	Fall	a	2	101	156	157	189	86.6667	25.6	7.2	87.64	995	2800	35.5357	12.8282	32.3994	44.0263	43.21
282	5534339	177	Fall	a	1	102	157	158	192	95	29.8	7.6	88.02	1075	3195	33.6463	12.6	31.7754	44.8675	39.78
282	5534339	177	Fall	a	2	100	155	156	192	86	25.2	8.1	85.97	1015	3173.75	31.9811	13.1486	33.3978	44.5352	39.91
253	4963944	179	Fall	a	1	104	159	159	193	96	30.2	7.9	83.49	970	3396.25	28.5609	12.3612	32.3994	44.5352	45.6
253	4963944	179	Fall	a	2	103	158	161	193	89	28	8.5	86.77	1015	3767.5	26.9409	12.8282	32.8986	43.3408	45.84
216	3827936	182	Fall	a	1	100	155	157	190	96.6667	35.6	8.8	85.74	1232.5	3120	39.5032	13	31.7754	44.5352	42.62
216	3827936	182	Fall	a	2	100	155	156	190	91	31.4	9.5	85	1325	3297.5	40.182	12.3612	32.1498	42.4787	44.37
056	1212664	184	Fall	a	1	103	158	159	192	81.6667	25.6	7.4	84.37	837.5	2933.75	28.5471	12.7062	32.5242	42.4787	43.04
056	1212664	184	Fall	a	2	104	159	161	194	84	25	8.3	84.45	912.5	3052.5	29.8935	12.8906	32.7738	41.44	48.2
292	5343251	185	Fall	a	1	101	156	159	191	86.3333	29.8	8.9	84.79	985	2900	33.9655	12.5	31.6506	41.5	38.67
292	5343251	185	Fall	a	2	100	155	156	191	89.6667	27.2	8.5	82.3	1120	3000	37.3333	12	31	42	36.18
058	2460025	186	Fall	a	1	105	160	162	195	83.3333	26	9.7	82.05	987.5	3015	32.7529	12.4727	32.1498	43.3408	37.57
058	2460025	186	Fall	a	2	102	157	159	190	79.3333	25	9.2	84.16	1007.5	3150	31.9841	12.5298	32.3994	42	36.96
019	222912	187	Fall	a	1	100	155	156	190	83.3333	26.8	7.9	85.75	775	2650	29.2453	13	31.7754	41.44	44.25
019	222912	187	Fall	a	2	100	155	156	190	89.3333	28.6	8.5	85.8	863	2637.5	32.7204	12.2532	31.7754	43.3408	43.56
102	4757265	194	Fall	a	1	104	159	162	195	86.6667	25.8	7	86.1	977.5	2940	33.2483	12.6	31.7754	42.4787	47.51
102	4757265	194	Fall	a	2	106	161	162	195	80	27.6	8.9	83.63	1092.5	2900	37.6724	13.0178	33.0234	43.3408	43.79
233	4563470	195	Fall	a	1	103	158	162	193	91.6667	34.2	7.5	88.32	1085	2700	40.1852	12	31.5	42.4787	43.33
233	4563470	195	Fall	a	2	100	155	160	193	88.3333	30.8	8.7	82.22	958	2565	37.3489	12.4165	32.649	44.0263	41.65
289	5398462	201	Fall	a	1	100	155	158	189	88.3333	31	8.8	86.15	1167.5	3243.75	35.9923	12.2532	31.401	43.3408	36.47
289	5398462	201	Fall	a	2	100	155	157	190	86	28	8.5	83.7	1102.5	3546.25	31.0892	12.5877	32.1498	42.4787	34.1
135	86005	203	Fall	a	1	107	162	160	190	77	25	7	80.33	717.5	2350	30.5319	12.4727	31.401	41	36.97
135	86005	203	Fall	a	2	107	162	161	190	79	25.8	7.7	82.73	843.75	2512.5	33.5821	13.0828	32.8986	41	37.16
202	2601477	205	Fall	a	1	100	155	159	190	88.3333	31.8	8.5	87.47	1127.5	3000	37.5833	13	31.2762	44.0263	36.35
202	2601477	205	Fall	a	2	100	155	158	188	86.6667	30.2	9.5	80.07	957.5	2989	32.0341	12.8282	32.649	44.0263	34.66
291	5398125	208	Fall	a	1	102	157	159	192	98.6667	31	9.5	88.49	1180	3300	35.7576	13	31.1514	44.5352	44.03
291	5398125	208	Fall	a	2	101	156	159	189	87.6667	28.2	9	85.51	1063	3270	32.5076	12.7668	32.649	44.0263	44.45
077	3586080	209	Fall	a	1	102	157	159	192	88.3333	28	7.2	88.84	960	3101.25	30.9553	12.2532	32.1498	44.0263	44.38
077	3586080	209	Fall	a	2	101	156	158	190	93.3333	26	7.8	85.26	1030	3200	32.1875	12.8282	32.8986	41.44	41.94
213	3855011	211	Fall	a	1	103	158	159	193	84	29.4	7.6	85.1	990	2957.5	33.4742	13	31.0266	41	47.4
213	3855011	211	Fall	a	2	104	159	161	191	89	28.4	8.5	87.56	992.5	3116.25	31.8492	12.5	31.6506	42	47.03
188	1661139	212	Fall	a	1	103	158	162	193	84	28.6	8.6	85.36	932.5	2892.5	32.2385	12.2532	31.9002	44.0263	42.85
188	1661139	212	Fall	a	2	104	159	162	191	81.3333	27.4	7.7	84.36	920	2930	31.3993	12.7668	32.8986	42.4787	44.15
159	1995922	214	Fall	a	1	105	160	163	195	84	29.4	9	80	870	2770	31.4079	12.9538	33.0234	43.3408	46.83
159	1995922	214	Fall	a	2	106	161	163	194	81.3333	27	9.8	79.5	737.5	2550	28.9216	13.1486	33.897	44.5352	46.54
280	5534314	215	Fall	a	1	103	158	163	194	88.3333	32.6	9.6	84.34	1007.5	3080	32.711	12.7668	32.649	44.8675	37.98
280	5534314	215	Fall	a	2	103	158	161	192	81.6667	25.8	8.9	82.7	960	3000	32	13.2829	33.273	43.3408	38.02
103	4760307	220	Fall	a	1	105	160	160	196	88.3333	34.2	8.4	84.25	1032.5	3100	33.3065	13.1486	32.3994	43.3408	49.29
103	4760307	220	Fall	a	2	105	160	160	192	87.3333	29.6	7.8	84.18	980	3205	30.5772	12.6465	32.025	43.3408	47.48
011	68315	222	Fall	a	1	101	156	160	192	85	27	8.2	85.07	850	2500	34	12.0477	31.5258	45.0023	41.57
011	68315	222	Fall	a	2	100	155	159	190	80	24.2	7.9	85.06	788	2500	31.52	12.2532	31.1514	41.44	40.4
185	1498555	225	Fall	a	1	102	157	160	193	95	31.6	7.4	86.02	788	2600	30.3077	12.1487	32.025	43.3408	34.78
185	1498555	225	Fall	a	2	105	160	161	194	78.3333	29	7.7	86.03	694	2495	27.8156	13.3514	33.7722	44.0263	39.75
052	1301292	226	Fall	a	1	103	158	162	193	91.6667	32.6	9.2	86	1100	3330	33.033	12.4165	31.5258	42.4787	45.42
052	1301292	226	Fall	a	2	104	159	162	194	79.3333	25.4	9.7	81	1000	3300	30.303	12.8282	32.5242	43.3408	46.74
149	515272	228	Fall	a	1	102	157	159	190	90	29.6	7.8	86.17	1100	3220	34.1615	12.5877	32.1498	43.3408	40.97
149	515272	228	Fall	a	2	104	159	160	192	81.6667	24.2	7.1	85.98	953	3090	30.8414	13.8551	33.897	42.4787	40.26
005	42893	229	Fall	a	1	103	158	160	190	85	26.8	7.5	84.08	960	3130	30.6709	12.5298	32.1498	43	37.43
005	42893	229	Fall	a	2	103	158	160	191	85	24	8.2	82.68	867.5	3000	28.9167	12.7062	32.649	42	40.04
283	5534344	230	Fall	a	1	100	156	158	191	93.3333	32.6	10.5	82.6	1180	3450	34.2029	12.6	31.401	42.4787	37.25
283	5534344	230	Fall	a	2	101	156	158	191	84.3333	28	9.7	85.27	1080	3300	32.7273	12.7062	32.8986	44.0263	36.86
112	4757869	232	Fall	a	1	100	157	158	189	96.6667	33	7.8	85.05	1093	3500	31.2286	12.5877	32.2746	45.0232	46.95
112	4757869	232	Fall	a	2	101	156	159	190	83.6667	24	8.2	86.79	1020	3430	29.7376	13.634	33.6474	44.8675	47.2
113	4905071	233	Fall	a	1	100	156	157	190	97.3333	30.2	9.1	88.18	995	3260	30.5215	13	31.401	43.3408	40.24
113	4905071	233	Fall	a	2	100	157	157	190	90	27.2	9	85.03	905	3100	29.1935	12.6465	32.2746	44.0263	41.54
211	2478027	234	Fall	a	1	101	156	158	191	91.6667	28	7.2	85.14	1000	2612.5	38.2775	12.5298	32.1498	45.0023	44.02
211	2478027	234	Fall	a	2	101	156	158	192	80.3333	27	7.1	85.15	910	2280	39.9123	13.634	33.897	45.0023	42.93
013	222973	235	Fall	a	1	103	158	159	189	81.6667	27.8	8.3	85.7	900	2370	37.9747	12.8	31.6506	42.4787	53.36
013	222973	235	Fall	a	2	103	158	159	190	78	29	7.9	82.5	853	2300	37.087	13.4	33.6474	42.4787	52.76
120	41372	240	Fall	a	1	104	159	161	194	88	33.2	8.6	80.21	1050	2800	37.5	12.0477	31.7754	43.3408	36.39
120	41372	240	Fall	a	2	104	159	162	194	80	30	7.9	79	930	2650	35.0943	12.7062	32.649	43.3408	37.96
038	217743	241	Fall	a	1	103	158	160	193	80.6667	28.8	9.7	83	858	2570	33.3852	12.5877	32.3994	44.0263	36.63
038	217743	241	Fall	a	2	104	159	161	193	79	31	8.3	81	750	2390	31.3808	13.3514	33.3978	44.0263	37.6
071	3600263	242	Fall	a	1	103	158	161	192	85	29.6	9.1	81	920	2500	36.8	13.0178	32.1498	43.3408	40.58
071	3600263	242	Fall	a	2	103	158	160	191	80.6667	27	7.6	81.7	825	2250	36.6667	12.8282	32.3994	43.3408	39.55
161	1493157	247	Fall	a	1	101	156	159	195	86	27.6	8.1	84.56	915	2932.5	31.202	12.9538	33.273	45.0232	46
161	1493157	247	Fall	a	2	103	158	160	193	78.3333	27.2	7.5	84.64	810	2705	29.9445	12.7668	32.7738	43.3408	47.07
201	2601142	248	Fall	a	1	100	155	157	190	93.3333	27.2	7.5	85.29	820	2450	33.4694	12.9	31.401	41.44	41.8
201	2601142	248	Fall	a	2	103	158	158	190	83	23.4	7.2	85.3	838	2400	34.9167	13.4909	33.273	42.4787	42.83
194	3616959	249	Fall	a	1	102	157	159	191	99.6667	28.6	9.6	82	1000	2985	33.5008	12.3068	31.401	41.44	39.64
194	3616959	249	Fall	a	2	102	157	159	190	83	25.2	8.9	80	902	2900	31.1034	13.3514	33.3978	44.0263	39.92
227	4556647	255	Fall	a	1	105	160	161	196	97	36	10.7	86.2	1107.5	3503.75	31.609	12.7668	32.3994	43.3408	40.92
227	4556647	255	Fall	a	2	104	159	162	194	87.6667	35	9.3	82.58	950	3116.25	30.4854	12.7668	33.1482	44.5352	39.26
076	2463808	260	Fall	a	1	104	159	161	193	77	26.6	8.5	84.5	1080	2935	36.7973	13.1	31.9002	41.44	40.47
076	2463808	260	Fall	a	2	104	159	160	190	79	24	7.5	85.37	955	2800	34.1071	13.3	32.649	42.4787	39.55
209	3686491	263	Fall	a	1	100	155	159	193	100	34.2	9	81.2	1300	3450	37.6812	12.2005	31.5258	42.4787	43.38
209	3686491	263	Fall	a	2	100	155	158	189	86	29	10	80.6	1150	3300	34.8485	12.3068	31.7754	43	43.76
251	4885599	265	Fall	a	1	102	157	160	192	105	32.6	8.9	85.63	1125	3305	34.0393	13.1486	33.273	45.0232	40.01
251	4885599	265	Fall	a	2	102	157	158	189	93.3333	29.8	9.6	84.54	912.5	2910	31.3574	13.2829	33.5226	45.0232	39.11
247	4883041	266	Fall	a	1	103	158	160	195	93.3333	33.6	8.3	85	1130	3235	34.9304	12.6465	32.025	42.4787	48.2
247	4883041	266	Fall	a	2	104	159	161	194	85	27.8	9.4	88.8	1005	3000	33.5	12.6465	32.5242	42.4787	46.68
198	2671579	271	Fall	a	1	101	156	160	194	90	31.6	9.3	83.18	1173	3250	36.0923	12.4727	31.9002	43.3408	45.1
198	2671579	271	Fall	a	2	101	156	160	192	81.6667	28	9.5	84.53	1015	3100	32.7419	12.5298	32.1498	41.44	44.37
091	2406044	272	Fall	a	1	100	158	158	194	90	32	8.9	85.39	965	2500	38.6	12.2005	31.0266	41.44	36.02
091	2406044	272	Fall	a	2	106	161	163	195	85	29	8.8	86.82	810	2300	35.2174	12.2532	31.2762	41.44	36.06
114	4940559	273	Fall	a	1	103	158	161	194	88.6667	34.6	8.9	84	880	2300	38.2609	13.2153	32.8986	44.5352	41.12
114	4940559	273	Fall	a	2	104	159	161	192	78.3333	29	8.3	82.5	840	2120	39.6226	13.634	33.5226	44.0263	41.68
226	4314513	274	Fall	a	1	102	157	162	196	93.6667	33.2	8.7	85.74	958	3076.25	31.1418	12.4165	31.6506	42.4787	47.25
226	4314513	274	Fall	a	2	104	159	162	196	80.3333	29	7.8	81.6	930	3000	31	13.2153	33.3978	44.5352	46.1
172	358192	276	Fall	a	1	103	158	162	195	84	30.4	8.9	81.54	800	2580	31.0078	13.0828	32.7738	43.3408	49.42
172	358192	276	Fall	a	2	104	159	163	196	79	28	8.5	82.18	710	2500	28.4	13.0828	32.7738	42.4787	49.09
272	5551765	279	Fall	a	1	100	157	161	194	87.6667	28.6	9.2	82.59	990	2520	39.2857	13	32.3994	43.3408	46.02
272	5551765	279	Fall	a	2	100	157	156	190	81	27	8.8	80.98	920	2380	38.6555	13.4207	33.7722	42.4787	45.39
030	434375	283	Fall	a	1	100	156	157	192	77	23.2	7.3	83.26	767.5	2456.25	31.2468	12.4727	31.7754	42.4787	36.16
030	434375	283	Fall	a	2	102	157	159	190	78	25	7.1	83.3	725	2575	28.1553	13	32.2746	42.4787	35.18
166	346303	285	Fall	a	1	104	159	159	191	87.6667	31.2	9.6	79	790	2440	32.377	13.4909	33.3978	44.8675	47.12
166	346303	285	Fall	a	2	107	162	161	193	78.3333	28	8.7	79.5	770	2442.5	31.5251	13.562	33.6474	44.0263	44.93
249	4885594	287	Fall	a	1	102	157	158	190	91.3333	28.8	8.7	81.86	890	2880	30.9028	13.0828	32.7738	45.0232	46.35
249	4885594	287	Fall	a	2	102	157	159	192	79.3333	26	8.5	85.34	810	2750	29.4545	13.4909	34.3962	43.88	47.1
143	66363	288	Fall	a	1	103	158	159	190	85	30.6	9.2	80.09	700	2640	26.5152	12.8906	32.5242	44.0263	43.47
143	66363	288	Fall	a	2	106	161	160	193	81.3333	28.8	9.3	82.02	660	2310	28.5714	12.7668	32.8986	43.3408	43.43
022	595693	289	Fall	a	1	102	157	158	188	88.6667	29.6	7.3	81.2	782.5	2833.75	27.6136	12.4727	31.7754	43.3408	45.04
022	595693	289	Fall	a	2	103	158	159	191	83.3333	28	7.6	82.59	669.444	2600	25.7479	13.4909	34.1466	44.8675	46
075	3597332	291	Fall	a	1	101	156	157	187	84.3333	26.8	8.2	82.9	860	2470	34.8178	13.4207	33.5226	44.8675	50.26
075	3597332	291	Fall	a	2	103	158	158	190	80	25.4	8	83.69	768	2284	33.6252	13.9306	34.7706	45.0023	50.24
157	851963	292	Fall	a	1	101	156	157	188	86.3333	30.6	7.9	86.4	905	3353.75	26.9847	13.4207	33.1482	44.8675	36.72
157	851963	292	Fall	a	2	103	158	158	191	80	27.2	8.3	84.65	762.5	2953.75	25.8146	13.3514	33.273	44.0263	37.36
125	41830	295	Fall	a	1	100	158	155	189	86.6667	28.2	8.1	82.07	800	2645	30.2457	13.0178	32.7738	44.0263	50.71
125	41830	295	Fall	a	2	104	159	160	193	80	26	8.1	86.49	705	2550	27.6471	13.634	33.897	44.5352	48.83
085	4319277	296	Fall	a	1	100	156	156	190	89.3333	28.8	8.5	86.33	900	2900	31.0345	13.2	31.9002	41.44	48.02
085	4319277	296	Fall	a	2	103	158	159	193	83	27.2	9.7	82.34	773	2800	27.6071	13.9	35.0202	44.8675	48.47
262	4774392	298	Fall	a	1	100	157	158	194	83.3333	28.8	8.7	84.21	1108	3136.25	35.3288	12.7062	32.7738	44.0263	43.72
262	4774392	298	Fall	a	2	101	156	159	195	82	28.6	7.8	84.26	1030	3010	34.2193	13.2153	33.5226	43.3408	43.56
Control_1	Control_1	299	Fall	a	1	105	160	163	197	89	33.8	9.1	81.29	797.5	2600	30.6731	13.2829	33.5226	45.0232	43.84
Control_1	Control_1	299	Fall	a	2	105	160	163	197	85.6667	31	8.3	85.5	742.5	2550	29.1176	12.8282	33.273	44.0263	45.3
Control_2	Control_2	300	Fall	a	1	101	156	160	197	85	30	9	81.34	872.5	3128.75	27.8865	13.2829	33.897	45.0232	40.16
Control_2	Control_2	300	Fall	a	2	105	160	161	198	82.6667	28	8.4	86.96	962.5	3045	31.6092	12.7668	33.1482	44.0263	42.84
Control_3	Control_3	301	Fall	a	1	107	162	164	198	95	32.4	8.5	81.54	905	3251.25	27.8354	13.7068	34.0218	45.0023	43.54
Control_3	Control_3	301	Fall	a	2	107	162	164	198	92	30.2	8.7	81.95	943	3517.5	26.8088	13.4207	33.273	43.88	43.51
255	4878569	1	Fall	b	1	105	160	163	196	98.3333	33	11	83	830	2720	30.5147	13	31.1514	45.0232	42.01
255	4878569	1	Fall	b	2	105	160	162	195	88.3333	32.6667	10	82.32	910	2880	31.5972	13.5	31.6506	44.8048	40.25
026	295213	3	Fall	b	1	105	160	163	194	91.6667	27.6667	8.6	83.82	1152.5	3120	36.9391	13.0828	32.025	45.0232	36.25
026	295213	3	Fall	b	2	104	159	161	194	83.3333	26	8	83.52	1030	2990	34.4482	13.8	31.9002	44.8675	40.21
116	4835640	4	Fall	b	1	103	158	163	196	96.6667	33.6667	10	82.5	980	3020	32.4503	12.7062	31.6506	44.8675	46.25
116	4835640	4	Fall	b	2	103	158	161	195	91.6667	29	8.6	82.6	870	2880	30.2083	12.7668	31.6506	44.8675	49.25
039	377174	5	Fall	b	1	104	156	162	194	85	25	9	85.62	1235	3220	38.354	12.0477	31	43.3408	52.03
039	377174	5	Fall	b	2	104	158	161	194	85.6667	28.6667	8.8	87.62	1155	3270	35.3211	12.8906	31.6506	44.8675	49.25
222	3872312	8	Fall	b	1	105	159	159	194	93	35	8.8	85.25	1255	3230	38.8545	12.4727	31.7754	45.0232	42.325
222	3872312	8	Fall	b	2	106	157	159	193	88.3333	30	7.8	85.325	1280	3295	38.8467	12.5298	32.025	45.0023	46.25
080	3578100	9	Fall	b	1	107	161	164	195	91	31.3333	8.4	87.2	1160	3270	35.474	12.4727	31.9002	43.3408	44.25
080	3578100	9	Fall	b	2	107	161	164	195	81.3333	28.3333	9.2	86.8	1080	3145	34.3402	12.7062	32.2746	43.3408	41.25
179	763509	11	Fall	b	1	106	160	161	196	99.3333	35	8.4	84	1023	3210	31.8692	13.2153	32.5242	43.3408	39.25
179	763509	11	Fall	b	2	105	159	161	195	97.3333	29	8	83.85	1005	3270	30.7339	13.4207	32.5242	44.0263	37.25
162	1987914	12	Fall	b	1	107	161	164	199	99	33.3333	9.8	87.2	985	3020	32.6159	12.7668	31.9002	44.5352	47.36
162	1987914	12	Fall	b	2	108	162	164	197	95.6667	29.6667	9.2	87.12	872.5	2920	29.8801	13	31.9002	44.8675	45.68
240	4753157	17	Fall	b	1	106	161	165	198	95.3333	32	11.4	86.4	860	2970	28.9562	12.5877	31.6506	44.8675	45.75
240	4753157	17	Fall	b	2	106	161	164	198	90	30.3333	11.4	86.32	733	2831	25.8919	13.2	31.6506	45.0232	42.25
017	222939	19	Fall	b	1	106	161	161	197	93.6667	30.3333	9.8	86.7	705	2510	28.0876	12.9538	31.9002	44.8048	40.51
017	222939	19	Fall	b	2	106	161	162	198	91	29	8.8	86.5	785	2620	29.9618	13.4207	32.649	45.0023	42.56
195	3567684	20	Fall	b	1	107	162	165	197	89	27	8.4	86.6	792.5	2820	28.1028	13.2153	32.649	45.0232	42.19
195	3567684	20	Fall	b	2	107	162	164	197	81.6667	25	9.2	86.51	725	2760	26.2681	13.2153	32.649	44.8675	47.25
261	4934637	21	Fall	b	1	105	160	162	195	91.6667	35.3333	9.4	86.11	997.5	3005	33.1947	13.3514	32.649	44.8675	49.43
261	4934637	21	Fall	b	2	104	159	161	196	86.6667	35	10.8	86.12	885	2883	30.6972	13.0178	32.3994	44.0263	44.52
245	4564440	22	Fall	b	1	106	161	162	198	91.6667	31.6667	8.4	83.72	810	2773	29.2102	12.7668	31.6506	45.0232	43.1
245	4564440	22	Fall	b	2	106	161	162	198	95	30	9.2	83.56	760	2620	29.0076	12.4727	31.5258	43.3408	42.54
033	294548	23	Fall	b	1	106	161	162	197	90	30	7.6	82.32	880	2680	32.8358	13.0828	31.7754	44.0263	44.25
033	294548	23	Fall	b	2	106	161	162	195	86.6667	28	8.4	83.02	1005	2820	35.6383	13.3514	32.5242	44.5352	40.17
109	3822974	24	Fall	b	1	106	161	162	194	95	30.6667	8.4	83.32	830	2310	35.9307	12.8906	31.6506	44.8675	35.5
109	3822974	24	Fall	b	2	105	160	163	193	83.3333	28	8.2	82.95	780	2210	35.2941	13.4207	31.7754	43.88	41.25
274	5551820	25	Fall	b	1	107	162	163	194	97.3333	28.3333	10.2	86.61	765	2520	30.3571	12.7668	31.9002	45.0232	43
274	5551820	25	Fall	b	2	104	159	162	194	84.3333	27	11.4	87.12	720	2320	31.0345	13.4207	32.8986	44.8048	42.64
228	4315350	27	Fall	b	1	105	160	162	195	94	32.3333	9.6	87.5	970	2720	35.6618	12.6465	31.7754	44.8675	45.25
228	4315350	27	Fall	b	2	105	160	161	194	87.6667	28	8.8	86.62	875	2495	35.0701	13.0828	32.649	44.5352	39.52
088	3617481	30	Fall	b	1	105	160	163	196	93.6667	31.6667	8.6	84	930	2520	36.9048	12.6465	31.2762	44.5352	38.52
088	3617481	30	Fall	b	2	105	160	161	195	81.6667	29	8.4	83.5	905	2451	36.9237	12.7668	31.401	44.8675	42.25
254	4878600	32	Fall	b	1	108	163	165	196	83.3333	29.6667	9.2	83.62	885	2820	31.383	13.1486	31.7754	44.5352	45.53
254	4878600	32	Fall	b	2	107	162	163	195	85	29.3333	9.6	82.92	830	2730	30.4029	13.0828	31.7754	44.0263	40.25
281	5534324	33	Fall	b	1	106	161	162	197	93.3333	31.6667	9	85	830	2720	30.5147	12.8906	31.5258	44.0263	36.68
281	5534324	33	Fall	b	2	107	162	163	196	89.3333	28.6667	8.2	84	807.5	2670	30.2434	13.2829	32.5242	44.5352	44.23
278	5551918	34	Fall	b	1	105	160	162	196	99.3333	35.3333	9.2	85.251	755	2245	33.6303	12.7668	32.1498	44.8675	44.89
278	5551918	34	Fall	b	2	104	159	161	196	96.6667	30.3333	9.2	84.25	710	2140	33.1776	12.6465	32.3994	44.8048	49.19
004	3895	36	Fall	b	1	106	161	164	197	86.3333	27.6667	9.2	85.52	855	2645	32.3251	12.7062	31.1514	44.0263	48.59
004	3895	36	Fall	b	2	106	161	164	196	90	28	8.8	83.14	810	2545	31.8271	12.4727	31.401	44.5352	44.16
230	4563443	40	Fall	b	1	107	162	163	194	91	28.3333	9	81.6	760	2550	29.8039	13.0828	32.2746	44.8048	43.34
230	4563443	40	Fall	b	2	105	160	162	196	92.3333	28	8.6	81.32	700	2445	28.6299	13.0178	32.3994	44.8675	39.99
055	358954	41	Fall	b	1	106	161	164	195	85.3333	29.3333	9.4	82.75	810	2560	31.6406	13.0828	32.025	45.0232	40.12
055	358954	41	Fall	b	2	106	161	163	196	85	27.6667	9.6	82.6	930	2645	35.1607	13.4207	32.649	45.0023	43.07
098	4755489	44	Fall	b	1	105	160	161	194	82.3333	28	9	83.3	720	2120	33.9623	13.7805	33.1482	44.8048	45.25
098	4755489	44	Fall	b	2	104	159	161	195	88.3333	27.3333	8.8	83.14	710	2070	34.2995	14.0069	33.5226	44.8048	41.98
273	5551787	45	Fall	b	1	108	163	163	197	91.3333	27	11	81.25	680	2150	31.6279	13.3514	32.5242	44.8675	38.74
273	5551787	45	Fall	b	2	107	162	164	197	91.3333	28	11.6	83.2	632.5	1820	34.7527	13.4207	32.649	44.8675	42.25
064	3582667	50	Fall	b	1	106	161	162	195	81.3333	26	8.4	83.2	767.5	2520	30.4563	13.4207	32.2746	45.0023	42.86
064	3582667	50	Fall	b	2	105	160	162	193	80	25.5	7.6	85.52	800	2470	32.3887	13.562	33.3978	44.8048	40.86
174	217385	51	Fall	b	1	105	160	162	194	81.3333	25	8.2	83	805	2745	29.326	13.0828	32.1498	45.0023	42.96
174	217385	51	Fall	b	2	104	159	161	194	80	25.3333	8.6	84.12	780	2425	32.1649	13.7805	32.8986	44.8048	41.41
180	1328764	52	Fall	b	1	105	160	160	195	96.6667	30.6667	8.4	82	905	2195	41.2301	12.9538	32.7738	44.8048	42.76
180	1328764	52	Fall	b	2	103	158	160	194	88.3333	27.6667	7.6	82.97	920	2125	43.2941	13.4207	33.3978	44.8048	38.95
066	3613474	53	Fall	b	1	109	164	165	199	86.6667	31.6667	11.2	81	755	2420	31.1983	13.0178	32.1498	45.0232	35.42
066	3613474	53	Fall	b	2	108	163	164	198	78.3333	25.6667	10.2	83	660	2320	28.4483	13.7805	33.0234	45.0232	41.95
235	4342318	54	Fall	b	1	110	165	166	198	83.6667	29.6667	8.4	82.2	780	2420	32.2314	12.7062	31.0266	44.0263	41.67
235	4342318	54	Fall	b	2	109	164	164	197	80	27.6667	7.8	83.7	767	2370	32.3629	12.6465	31.401	44.5352	38.62
183	1405071	55	Fall	b	1	100	157	160	193	92.3333	26.3333	8.6	84.5	770	2645	29.1115	13.2153	32.3994	45.0232	37.57
183	1405071	55	Fall	b	2	101	156	159	193	90	25	7.2	84	732.5	2670	27.4345	13.562	32.7738	45.0232	42.34
021	42423	57	Fall	b	1	100	156	160	195	91.6667	26	7.5	87.26	830	2870	28.9199	13.3514	33.0234	45.0023	41.25
021	42423	57	Fall	b	2	101	156	160	194	93.3333	26	7.2	86.62	797.5	2720	29.3199	13.4909	33.3978	45.0023	41.61
259	4961235	58	Fall	b	1	104	159	161	195	94	29.6667	11	84.92	860	2800	30.7143	12.7668	32.025	42.4787	43.22
259	4961235	58	Fall	b	2	103	158	160	193	87.6667	24.6667	9	85.72	840	2770	30.3249	12.7062	32.1498	43.3408	37.25
111	4756035	61	Fall	b	1	107	162	163	195	91.6667	25.6667	8.4	83	1000	3010	33.2226	13.634	32.8986	44.5352	33.32
111	4756035	61	Fall	b	2	106	161	162	195	91.6667	26	9.2	82	882.5	2895	30.4836	13.4909	32.5242	44.5352	37.52
046	1339633	64	Fall	b	1	110	165	167	196	78.3333	28	7.6	84.53	810	2120	38.2075	13.0178	31.9002	44.8675	48.39
046	1339633	64	Fall	b	2	110	165	165	197	78.3333	25.3333	8.2	85.21	720	1920	37.5	12.8282	32.025	45.0232	50.25
212	3630912	65	Fall	b	1	104	159	161	195	95	27.3333	8.6	84.57	822.5	2810	29.2705	13.562	33.1482	44.8048	40.29
212	3630912	65	Fall	b	2	105	160	160	195	93.3333	31	9.2	83.74	770	2720	28.3088	13.7805	33.7722	43.88	45.35
169	346479	66	Fall	b	1	106	161	164	197	86.6667	24.6667	7.8	87	910	3170	28.7066	13.562	33.0234	44.8048	43.91
169	346479	66	Fall	b	2	106	161	163	197	90	25.3333	8	85	875	3070	28.5016	13.3514	32.8986	44.4307	45
029	294800	69	Fall	b	1	107	162	164	198	76	25.1	8.6	84.24	730	2020	36.1386	14.4833	33.897	44.4307	41.21
029	294800	69	Fall	b	2	108	163	165	197	90.6667	24.3333	9.6	86.79	780	2045	38.1418	13.7805	33.0234	45.0023	46.34
271	5551747	71	Fall	b	1	106	161	162	196	97.3333	31.6667	10.8	85.36	907	2270	39.9559	12.9538	32.3994	44.8048	46.95
271	5551747	71	Fall	b	2	105	160	162	194	85.6667	26.3333	10	86.9	825	2070	39.8551	13.7805	32.7738	44.8048	45.88
155	270453	72	Fall	b	1	106	161	162	196	86.6667	32.3333	8.8	83	847	2670	31.7228	13.0828	32.1498	44.8675	45.49
155	270453	72	Fall	b	2	105	160	161	193	85.6667	26.3333	8.8	84.25	795	2560	31.0547	13.4207	32.649	45.0232	42.16
133	42274	73	Fall	b	1	106	161	162	195	91.6667	27	7.6	83.21	797	2070	38.5024	12.9538	32.1498	45.0232	40.41
133	42274	73	Fall	b	2	105	160	162	194	83	26	8.2	84.5	830	2170	38.2488	13.7805	32.649	43.88	40.88
123	88208	74	Fall	b	1	106	161	163	195	81.6667	24	8.4	79	927	2670	34.7191	13.2829	32.025	44.5352	41.43
123	88208	74	Fall	b	2	106	161	162	193	82.6667	24.3333	9	79.2	930	2620	35.4962	13.562	32.8986	44.5352	45.14
104	4763836	75	Fall	b	1	107	162	163	196	93.3333	29.6667	10	80.35	950	2620	36.2595	12.8906	31.9002	44.5352	46.02
104	4763836	75	Fall	b	2	106	161	162	195	81.3333	28	8.8	80.52	990	2770	35.7401	13.3514	32.8986	44.8675	44.85
087	4318107	76	Fall	b	1	107	162	162	199	96.3333	31.6667	8.2	84	807.5	2720	29.6875	13.9306	33.273	44.8048	43.91
087	4318107	76	Fall	b	2	107	162	163	195	89.3333	27.6667	9	85.2	755	2620	28.8168	13.562	33.0234	44.4307	45.4
293	5343245	79	Fall	b	1	105	160	161	197	95.3333	28.6667	9.4	83.2	865	3025	28.595	12.3612	31.7754	44.8675	45.2
293	5343245	79	Fall	b	2	104	159	161	194	90	25	9.2	83.28	770	2645	29.1115	12.9538	32.649	44.8675	42.24
118	5106632	80	Fall	b	1	106	161	162	193	90	32.6667	9.2	86	745	2395	31.1065	13.0828	31.7754	43.3408	38.62
118	5106632	80	Fall	b	2	105	160	162	193	86.6667	26.3333	10.4	87.54	687.5	2270	30.2863	13.4207	32.7738	44.8675	42.87
012	85599	81	Fall	b	1	107	162	163	195	91	27.3333	8	84.11	980	2820	34.7518	12.7062	31.2762	44.5352	42.59
012	85599	81	Fall	b	2	105	160	162	195	83.3333	26.6667	9	87.2	905	2545	35.5599	13.562	33.0234	44.8048	44.56
265	5535278	82	Fall	b	1	108	163	164	197	84.3333	31.6667	8.6	84.8	907	2382.5	38.0693	13.2829	32.649	44.5352	43.09
265	5535278	82	Fall	b	2	107	162	163	197	89.6667	28.6667	9	83.9	820	2170	37.788	13.4207	33.0234	45.0023	42.09
142	85587	83	Fall	b	1	109	164	165	197	95.3333	31.3333	8.6	84	830	2720	30.5147	13.2829	32.649	45.0023	42.3
142	85587	83	Fall	b	2	107	162	164	197	89	27.3333	9.6	85.2	800	2620	30.5344	13.562	33.1482	45.0023	38.52
252	4879809	84	Fall	b	1	108	163	165	198	86.6667	29.6667	10.4	84.5	780	2270	34.3612	13.634	33.1482	45.0023	32.34
252	4879809	84	Fall	b	2	106	161	164	198	83.3333	27.6667	11.8	84.69	762	2245	33.9421	13.3514	32.2746	44.8675	39.03
057	1811686	85	Fall	b	1	108	163	164	196	78.3333	24.6	9.4	82	880	2570	34.2412	13.562	32.8986	44.4307	39.46
057	1811686	85	Fall	b	2	108	163	164	196	83.3333	24.8	8.2	83.63	810	2445	33.1288	13.4207	33.273	45.0232	33.21
178	778966	88	Fall	b	1	106	161	162	197	89.3333	30.3333	8.6	85.75	790	1895	41.6887	12.9538	32.5242	44.8048	34.02
178	778966	88	Fall	b	2	107	162	163	196	89	28	10.4	85.68	780	1770	44.0678	13.0828	32.649	44.8675	40.25
152	270428	90	Fall	b	1	104	159	161	194	91.6667	33	8	84.22	855	2895	29.5337	13.0828	32.025	44.8675	43.5
152	270428	90	Fall	b	2	104	159	161	194	89.6667	31	7.4	85.9	880	2770	31.769	13.2829	32.5242	44.5352	40.25
054	523085	92	Fall	b	1	108	163	164	196	96.6667	31.6667	10	84	835	2495	33.4669	13.1486	31.9002	44.8675	34.25
054	523085	92	Fall	b	2	108	163	164	196	84	27.6667	9	85.28	800	2520	31.746	13.4207	32.649	44.5352	41.25
035	1066924	93	Fall	b	1	108	163	164	195	91.6667	24.3333	9.2	82	875	2770	31.5884	13.4207	32.2746	45.0232	44.16
035	1066924	93	Fall	b	2	108	163	164	196	84.3333	23.3333	8.8	81.25	930	2670	34.8315	13.7805	32.5242	45.0232	48.11
044	1101307	95	Fall	b	1	105	160	162	193	84	27.3333	8.4	86.54	880	2810	31.3167	12.9538	31.2762	43.3408	47.16
044	1101307	95	Fall	b	2	105	160	162	193	81.6667	23.5	7.6	89.32	840	2620	32.0611	12.7668	31.6506	44.0263	42.25
170	1706327	98	Fall	b	1	105	160	161	195	89.6667	29	9.2	84.65	835	2820	29.6099	12.7062	31.5258	44.5352	38.52
170	1706327	98	Fall	b	2	105	160	161	194	83.3333	26	8.2	85.62	780	2570	30.3502	12.7668	31.7754	44.8675	44.25
138	80512	100	Fall	b	1	107	162	165	196	90	26.3333	9	85	880	2820	31.2057	12.7668	31.401	44.5352	42.35
138	80512	100	Fall	b	2	106	161	163	196	81.6667	24.7	9	83.52	802	2520	31.8254	12.8282	32.025	44.8675	40.59
184	1403557	101	Fall	b	1	107	162	163	194	83.3333	25.3	8.6	86.57	900	2784	32.3276	13.1486	32.3994	43.3408	40.95
184	1403557	101	Fall	b	2	104	159	162	194	83	24.6	9.2	85.69	760	2620	29.0076	13.4909	33.1482	43.3408	48.88
009	552808	103	Fall	b	1	106	161	162	195	88.3333	26.6667	8.2	83.5	810	2895	27.9793	13.634	33.1482	44.4307	46.54
009	552808	103	Fall	b	2	105	160	162	196	91.6667	26.3333	7.2	84.6	800	2720	29.4118	13.4207	31.6506	43.88	42.92
049	342253	104	Fall	b	1	101	156	161	194	83.3333	24	7.8	86	995	3145	31.6375	12.9538	31.6506	44.5352	43.27
049	342253	104	Fall	b	2	101	156	160	195	88.6667	25.6667	8.2	87.42	885	2770	31.9495	13.4207	32.3994	44.8675	38.87
067	2668072	106	Fall	b	1	107	162	164	197	80.6667	29.6667	9	85	812	2745	29.5811	12.9538	32.2746	44.5352	39.05
067	2668072	106	Fall	b	2	108	163	164	197	86.3333	26.3333	8.2	86	815	2820	28.9007	13.0828	32.3994	44.8675	43.25
063	3599378	108	Fall	b	1	109	164	165	198	76.6667	26	7.2	86.5	835	2120	39.3868	12.8906	31.1514	44.0263	50.73
063	3599378	108	Fall	b	2	109	164	164	198	83.6667	25	8	87.09	938	2310	40.6061	13.0178	31.6506	42.4787	49.52
163	35054	114	Fall	b	1	108	163	164	198	80	24.6667	9.2	83	805	2420	33.2645	13.634	33.273	44.8048	42.25
163	35054	114	Fall	b	2	107	162	163	198	92.3333	30.3333	9.6	85.38	750	2430	30.8642	13.4909	33.1482	44.4307	38.52
014	295261	116	Fall	b	1	106	161	162	197	96.6667	32	7.8	83.35	720	2470	29.1498	13.2829	32.8986	44.8675	33.75
014	295261	116	Fall	b	2	105	160	161	195	91.3333	27.6667	7.8	83.39	690	2420	28.5124	13.7805	33.6474	44.8048	41.25
136	82710	118	Fall	b	1	106	161	163	196	83.3333	26.6667	7.6	86.04	857	2770	30.9386	12.9538	31.9002	44.8675	44.4
136	82710	118	Fall	b	2	105	160	162	195	87.6667	30.3333	9.2	84.25	952	2895	32.8843	13.2829	32.3994	44.5352	41.29
037	421503	121	Fall	b	1	108	163	164	197	85	24.6667	7.4	86	977	2620	37.2901	13.2153	32.2746	45.0232	40.64
037	421503	121	Fall	b	2	106	161	163	197	80	28.3333	8	84	930	2570	36.1868	13.3514	32.3994	45.0023	42.81
099	4755706	122	Fall	b	1	107	162	164	195	91.6667	26.6667	8.4	83	870	2320	37.5	13.4207	32.8986	44.4307	42.71
099	4755706	122	Fall	b	2	106	161	162	196	86	25.3333	8.6	81	838	2220	37.7477	13.3514	32.7738	43.88	39.55
269	5552132	124	Fall	b	1	104	159	162	195	94.6667	29.6667	8.8	84.66	967	2970	32.5589	13.2829	32.649	45.0232	34.25
269	5552132	124	Fall	b	2	105	160	162	194	97	27	9.4	85.57	912	2820	32.3404	13.3514	32.5242	45.0023	38.56
214	3855085	125	Fall	b	1	103	158	160	195	97.3333	32.3333	9.8	85.35	1077.5	3520	30.6108	12.6465	31.5258	44.8675	38.12
214	3855085	125	Fall	b	2	103	158	160	194	99.3333	30.6667	9	86.66	1070	3470	30.8357	12.5298	31.7754	44.5352	41.4
059	2460334	126	Fall	b	1	107	162	164	196	82.6667	29.3333	8.8	87.89	956	2407.5	39.7092	13.1486	32.025	44.5352	41.32
059	2460334	126	Fall	b	2	106	161	164	195	87.6667	30.3333	10.4	85.26	1005	2420	41.5289	13.4207	32.649	45.0232	43.8
168	346459	127	Fall	b	1	110	165	166	198	80	25	8.8	79.2	885	2420	36.5702	14.2412	33.3978	45.0023	43.25
168	346459	127	Fall	b	2	109	164	165	197	76.6667	24.33	9.2	79	880	2370	37.1308	13.9306	33.273	44.8048	41.21
062	3628874	130	Fall	b	1	110	165	165	198	83.3333	25.3333	9.2	80	817.5	2820	28.9894	13.2153	31.9002	44.8675	35.69
062	3628874	130	Fall	b	2	109	164	164	197	85.3333	26	9.4	81	885	2920	30.3082	13.0828	32.025	45.0023	42.25
275	5551860	131	Fall	b	1	107	162	162	195	94	30.6667	11.6	85.31	880	2720	32.3529	13.2829	32.2746	44.8048	47.89
275	5551860	131	Fall	b	2	104	159	161	195	96.6667	28.6667	12.4	87.43	905	2860	31.6434	13.3514	32.1498	44.4307	46.68
105	4881156	139	Fall	b	1	107	162	164	196	87.6667	25.3333	8.8	84	887	2370	37.4262	13.0828	32.2746	44.5352	45.65
105	4881156	139	Fall	b	2	106	161	164	195	84	26.3333	8.2	82	865	2270	38.1057	13.0178	32.1498	42.4787	42.54
006	601549	140	Fall	b	1	107	162	164	197	85	25.6667	8.6	85	915	2320	39.4397	13.4207	32.8986	44.4307	38.02
006	601549	140	Fall	b	2	106	161	164	196	86.6667	25	8.8	84	875	2270	38.5463	13.2153	32.5242	45.0232	42.25
204	2672710	143	Fall	b	1	102	157	160	192	91.3333	27.6667	8.4	86.88	895	1970	45.4315	14.0841	33.5226	44.4307	46.52
204	2672710	143	Fall	b	2	101	156	159	193	90	30.3333	9.6	89.08	880	1920	45.8333	14.0069	33.897	44.8048	38.78
276	5551870	145	Fall	b	1	100	156	159	192	96	30.6667	9.6	86.7	920	2420	38.0165	13.4909	33.0234	45.0023	35.92
276	5551870	145	Fall	b	2	100	156	159	192	95	30.6667	8.6	89.07	880	2430	36.214	14.1622	33.7722	43.88	35.39
203	2672707	147	Fall	b	1	105	160	161	196	88.3333	29	9.2	85	995	2870	34.669	13.1486	32.025	44.8675	36.81
203	2672707	147	Fall	b	2	103	158	160	195	91.3333	29.6667	10.2	84.4	930	2820	32.9787	13.2153	32.2746	44.5352	41.11
151	270402	148	Fall	b	1	105	160	161	196	86.6667	27.3333	8.6	85	997	2620	38.0534	13.4207	31.9002	44.8675	43.15
151	270402	148	Fall	b	2	105	160	162	194	89.3333	25.3333	7.8	84.57	977	2370	41.2236	13.4909	33.0234	44.4307	41.28
131	72533	151	Fall	b	1	106	161	161	195	78.3333	25.3333	7.6	80	797	2120	37.5943	12.7062	32.025	44.8675	40.7
131	72533	151	Fall	b	2	105	160	162	194	89.3333	31.3333	8.2	84	785	1870	41.9786	12.7668	32.2746	45.0232	38.82
141	170046	152	Fall	b	1	108	163	163	196	83.3333	28.6667	8.6	80	712.5	2120	33.6085	13.634	32.1498	44.0263	38.04
141	170046	152	Fall	b	2	108	163	163	196	91.6667	28.6667	9	84	780	2220	35.1351	12.6465	31.5258	43.3408	42.52
192	1395073	156	Fall	b	1	105	160	161	197	82	30.3333	8.8	82.17	965	2700	35.7407	13.0828	32.1498	44.5352	48.18
192	1395073	156	Fall	b	2	106	161	161	194	81.6667	30.3333	8.4	80	985	2570	38.3268	13.2829	32.1498	44.5352	42.09
284	5534451	160	Fall	b	1	107	162	163	198	84.6667	27.6667	9.2	85	955	2874	33.2289	12.8906	31.2762	43.3408	41.83
284	5534451	160	Fall	b	2	107	162	163	197	86	25.3333	8.6	88	1052	2950	35.661	12.7668	31.6506	44.0263	37.87
089	3612293	161	Fall	b	1	108	163	165	197	84	24	8.8	84.69	945	2620	36.0687	13.3514	32.7738	44.0263	39.56
089	3612293	161	Fall	b	2	107	162	165	197	84	28.6667	9	85.91	935	2470	37.8543	13.0178	32.5242	42.4787	38.92
182	1403850	162	Fall	b	1	107	162	164	196	87.6667	25	9.8	86.42	927	2520	36.7857	13.9306	33.5226	44.4307	39.78
182	1403850	162	Fall	b	2	106	161	163	196	90	32	9	86.4	872	2645	32.9679	13.562	33.273	43.88	36.98
205	2448313	164	Fall	b	1	100	157	159	194	90.6667	28.3333	11.4	85	1012	2520	40.1587	13.4207	32.7738	43.88	37.32
205	2448313	164	Fall	b	2	101	156	159	194	90.6667	29	8.4	86	945	2420	39.0496	13.3514	33.0234	43.88	34.54
040	1339454	166	Fall	b	1	109	164	164	197	89.3333	29	9	85.94	840	2720	30.8824	13.0178	32.025	45.0023	30.32
040	1339454	166	Fall	b	2	108	163	164	197	91.6667	27.6667	8.8	87.02	880	2880	30.5556	12.9538	32.5242	45.0023	36.52
106	4905340	167	Fall	b	1	108	163	165	196	90.6667	27.3333	8.8	84	980	2570	38.1323	12.8282	30.777	44.5352	52.92
106	4905340	167	Fall	b	2	107	162	164	196	92.6667	27.6667	10.8	86	987	2620	37.6718	13.1486	32.1498	44.8675	49.52
117	5106646	169	Fall	b	1	107	162	163	196	88.3333	28	10.6	86	967	2620	36.9084	13.562	32.7738	44.8048	39.87
117	5106646	169	Fall	b	2	106	161	163	195	87.6667	26	10	83	935	2532.5	36.92	13.4909	32.8986	45.0023	42.52
045	16004	170	Fall	b	1	107	162	162	196	86.6667	25	8.6	83	992	2595	38.2274	13.2153	32.2746	45.0023	46.85
045	16004	170	Fall	b	2	107	162	164	195	85	24.5	7.8	84	1025	2495	41.0822	13.0828	32.3994	44.8048	47.77
032	458377	171	Fall	b	1	106	161	164	190	93.6667	26.3333	9	84	925	2910	31.7869	13.1486	32.025	45.0023	37.66
032	458377	171	Fall	b	2	107	162	163	195	92.6667	25	8.4	82	965	3010	32.0598	12.8282	31.7754	44.0263	43.25
023	16122	172	Fall	b	1	106	161	163	196	82.6667	23.5	9.4	83	1060	2820	37.5887	13.4909	32.025	44.5352	47.9
023	16122	172	Fall	b	2	106	161	164	195	93.3333	27.3333	9	85	970	2720	35.6618	13.3514	32.649	44.8675	46.87
061	2668073	173	Fall	b	1	105	160	162	196	90	27.3333	9	85.69	905	2645	34.2155	13.1486	32.5242	45.0232	40.24
061	2668073	173	Fall	b	2	104	159	162	195	91.6667	29.6667	8.2	82.85	902	2695	33.4694	13.0828	32.3994	44.0263	37.63
048	342263	174	Fall	b	1	104	159	162	197	89.6667	24.33	7.8	86.55	765	2520	30.3571	13.4207	32.1498	44.8675	37.7
048	342263	174	Fall	b	2	104	159	162	196	85.6667	24.8	8	85.25	820	2620	31.2977	12.9538	31.401	44.0263	43.89
177	781213	176	Fall	b	1	101	156	160	193	92.3333	24.5	8	85.19	757.5	1910	39.6597	13.8551	33.3978	44.4307	43.97
177	781213	176	Fall	b	2	101	156	159	192	100	26.3333	7.6	87.64	700	1820	38.4615	13.8551	33.897	44.8048	40.56
282	5534339	177	Fall	b	1	108	163	163	195	92.3333	26	9.2	88.02	955	2995	31.8865	13.2153	32.5242	45.0023	37.77
282	5534339	177	Fall	b	2	107	162	163	196	101	30	9	85.97	952.5	2850	33.4211	13.1486	32.649	44.8048	43.25
253	4963944	179	Fall	b	1	107	162	163	197	88	29.3333	8.8	83.49	722.5	2670	27.0599	13.9306	33.3978	44.8048	47.05
253	4963944	179	Fall	b	2	107	162	163	197	100	34.3333	9	86.77	825	2820	29.2553	13.0828	32.7738	45.0232	43.71
216	3827936	182	Fall	b	1	105	160	161	195	92.6667	32	9.2	85.74	730	1920	38.0208	13.562	32.7738	43.88	44.19
216	3827936	182	Fall	b	2	103	158	160	194	101.667	36.3333	8.6	85.52	737.5	1810	40.7459	13.4909	32.8986	44.4307	48.01
056	1212664	184	Fall	b	1	108	163	164	197	84.3333	25.3333	8	84.5	747	2560	29.1797	13.8551	33.0234	45.0232	47.49
056	1212664	184	Fall	b	2	106	161	163	198	97.6667	29.3333	8	84.5	790	2620	30.1527	13.2829	33.0234	44.5352	43.44
292	5343251	185	Fall	b	1	107	162	162	195	93.6667	30	8.6	84.8	935	2595	36.0308	12.7668	32.5242	44.8675	36.94
292	5343251	185	Fall	b	2	105	160	162	197	100.667	29	9.2	82.62	990	2582.5	38.3349	12.8282	32.649	45.0232	36.8
058	2460025	186	Fall	b	1	109	164	166	197	79.6667	24.6667	10.2	82.05	932	2870	32.4739	13.4207	32.649	44.8675	36.02
058	2460025	186	Fall	b	2	109	164	165	198	80	25.3333	11.4	84.16	970	2820	34.3972	13.2153	32.7738	44.0263	41.84
019	222912	187	Fall	b	1	106	161	162	193	89.3333	28.6667	8.8	85.75	796	2320	34.3103	13.7068	33.273	45.0023	42.19
019	222912	187	Fall	b	2	104	159	161	195	90.3333	27.3333	8.6	85.8	785	2370	33.1224	13.9306	33.6474	44.8048	45.56
102	4757265	194	Fall	b	1	108	163	164	196	84	30.6667	9.6	85	1005	2495	40.2806	13.2829	32.025	44.5352	44.35
102	4757265	194	Fall	b	2	108	163	164	197	79	23.5	8.4	84.2	930	2320	40.0862	13.8551	32.649	45.0232	42.99
233	4563470	195	Fall	b	1	109	164	165	194	80.6667	27.3333	9.4	87.2	977	2620	37.2901	12.5877	30.777	43.3408	42.59
233	4563470	195	Fall	b	2	107	162	164	195	79	23.3333	8.4	83.9	980	2570	38.1323	12.6465	31.1514	44.0263	38.52
289	5398462	201	Fall	b	1	100	155	160	190	89	26.6667	8.1	85	930	2720	34.1912	13.9306	33.5226	44.8048	35.41
289	5398462	201	Fall	b	2	102	154	159	191	88	30.3333	7.8	84.2	1008	2820	35.7447	13.562	33.7722	44	36.29
135	86005	203	Fall	b	1	108	163	164	192	79	23.6667	8.4	81	745	2170	34.3318	12.9538	31.6506	42.4787	37.39
135	86005	203	Fall	b	2	106	161	164	194	78	28	7.8	82.73	717	2020	35.495	12.8906	31.5258	43.3408	33.48
202	2601477	205	Fall	b	1	100	155	160	192	88	30.3333	10	86	1000	2895	34.5423	13.7068	33.1482	45.0023	34.52
202	2601477	205	Fall	b	2	101	156	160	191	90	31.6667	9.2	82.52	1002	2720	36.8382	13.634	33.273	45.0232	38.25
291	5398125	208	Fall	b	1	106	161	162	195	91.3333	31.6667	9.8	87	1002	3170	31.6088	13.3514	32.5242	45.0232	43.45
291	5398125	208	Fall	b	2	104	159	161	196	89	28.6667	9.4	85.51	935	3070	30.456	13.0828	32.025	44.0263	42.94
077	3586080	209	Fall	b	1	106	161	161	195	94	25.6667	7.4	88	890	2820	31.5603	12.9538	32.3994	44.8675	41.15
077	3586080	209	Fall	b	2	104	159	160	195	98	26.3333	8.2	86	902.5	2870	31.446	12.8906	32.5242	44.5352	45.25
213	3855011	211	Fall	b	1	108	163	164	197	89.3333	27	9.4	86	925	2920	31.6781	13.2153	32.1498	44.5352	45.51
213	3855011	211	Fall	b	2	106	161	164	197	98	27.6667	8.8	87	1017	3470	29.3084	13.0828	32.2746	44.8675	44
188	1661139	212	Fall	b	1	107	162	163	196	90.6667	29.3333	9.8	85.36	745	2270	32.8194	12.8282	31.7754	45.0232	38.52
188	1661139	212	Fall	b	2	105	160	162	197	93.6667	31	8.6	84.36	817.5	2320	35.2371	12.8282	32.025	44.5352	47.63
159	1995922	214	Fall	b	1	107	162	164	198	90	29	11.2	79	710	2370	29.9578	13.7805	33.0234	45.0023	48.52
159	1995922	214	Fall	b	2	108	163	165	198	90	29.6667	11.2	79.2	652.5	2320	28.125	13.4909	32.8986	44.8048	44
280	5534314	215	Fall	b	1	107	162	162	197	92	30	9.8	84.34	997	3010	33.1229	13.4207	32.649	45.0232	38.13
280	5534314	215	Fall	b	2	107	162	163	196	97	28.3333	9.4	82.7	855	2830	30.212	12.8906	32.2746	44.5352	40.25
103	4760307	220	Fall	b	1	110	165	166	197	81.6667	26.3333	9.4	84.25	880	2695	32.6531	13.7805	32.1498	45.0023	46.93
103	4760307	220	Fall	b	2	109	164	166	197	78.3333	27.6667	7.8	84.18	840	2620	32.0611	13.634	32.025	44.8048	44.33
011	68315	222	Fall	b	1	106	161	162	196	82.6667	25	7.5	85.07	755	2510	30.0797	13.634	32.8986	45.0023	40.59
011	68315	222	Fall	b	2	104	159	162	195	77.3333	25.6667	8.2	85.06	700	2370	29.5359	13.562	32.8986	44.8675	37.25
185	1498555	225	Fall	b	1	108	163	164	198	97.6667	31.6667	8.6	86.02	780	2420	32.2314	12.4727	31.6506	44.0263	35.25
185	1498555	225	Fall	b	2	107	162	164	196	86.6667	25.3333	8.8	86.03	710	2270	31.2775	13.0828	32.5242	44.8675	41.14
052	1301292	226	Fall	b	1	105	160	162	196	91.6667	37	9.6	85	975	2520	38.6905	12.5298	31.2762	42.4787	42.52
052	1301292	226	Fall	b	2	105	160	162	195	91.6667	35.3333	8.6	84	980	2620	37.4046	13.4207	31.6506	45.0232	48.52
149	515272	228	Fall	b	1	106	161	163	194	96.6667	28.6667	7.4	86.17	930	2620	35.4962	13.0828	32.2746	44.5352	40.04
149	515272	228	Fall	b	2	105	160	163	195	86.6667	28.3333	8.4	85.98	875	2390	36.6109	13.562	33.273	45.0023	37.97
005	42893	229	Fall	b	1	106	161	164	196	85.3333	30.3333	8.4	84.08	955	2720	35.1103	13.0828	32.3994	44.8675	36.9
005	42893	229	Fall	b	2	107	162	164	195	85	25.3333	8.6	82.68	880	2570	34.2412	13.4909	33.0234	44.8675	38.55
283	5534344	230	Fall	b	1	101	156	160	195	88	28	11.2	82.6	945	3020	31.2914	12.9538	32.025	45.0232	36.52
283	5534344	230	Fall	b	2	101	156	160	194	90.6667	30.3333	9.4	85.27	847	2895	29.2573	12.8906	32.3994	45.0023	41.25
112	4757869	232	Fall	b	1	100	155	159	192	97.3333	29.3333	8.8	85.05	850	3020	28.1457	13.1486	32.025	44.0263	45.43
112	4757869	232	Fall	b	2	100	155	159	193	98	29.3333	8.2	86.79	802.5	2820	28.4574	13.3514	32.3994	44.8048	43.33
113	4905071	233	Fall	b	1	100	155	159	192	101.333	30.3333	9.6	87	880	2620	33.5878	13.2829	32.5242	45.0232	40.88
113	4905071	233	Fall	b	2	101	154	159	194	101.667	31	8.6	85.03	855	2520	33.9286	13.0828	32.5242	44.5352	43.16
211	2478027	234	Fall	b	1	106	161	163	196	91.3333	25	8.4	85	985	2770	35.5596	12.7062	31.6506	44.5352	45.08
211	2478027	234	Fall	b	2	106	161	163	197	92	25	7.6	84	950	2780	34.1727	13.8551	32.8986	45.0023	40.25
013	222973	235	Fall	b	1	108	163	163	195	85.3333	28	9.6	85.7	930	2570	36.1868	13.2153	32.025	45.0232	52.22
013	222973	235	Fall	b	2	107	162	163	195	85	25.3333	8.6	82.5	882	2510	35.1394	13.562	32.3994	44.8048	48.88
120	41372	240	Fall	b	1	107	162	164	196	92.6667	30.3333	9.2	79.1	812.5	2620	31.0115	12.7668	31.7754	44.5352	36.89
120	41372	240	Fall	b	2	107	162	164	196	91.3333	27	7.8	79	867.5	2670	32.4906	12.4165	32.1498	45.0023	36.01
038	217743	241	Fall	b	1	106	161	163	198	81.6667	24.66	9.2	84	815	2320	35.1293	13.7068	33.6474	44.8048	37
038	217743	241	Fall	b	2	107	162	164	198	82.3333	27.3333	8.6	80	818	2360	34.661	13.562	32.8986	45.0232	40.36
071	3600263	242	Fall	b	1	108	163	166	195	86.6667	27	9.6	81	905	2580	35.0775	13.2829	31.7754	44.5352	38.95
071	3600263	242	Fall	b	2	108	163	165	196	82	25.6667	10.2	82.71	840	2620	32.0611	13.0828	31.9002	44.8675	44
161	1493157	247	Fall	b	1	107	162	164	197	76.6667	26	10.4	84.56	837	2320	36.0776	13.1486	32.025	44.5352	46.37
161	1493157	247	Fall	b	2	108	163	165	196	80	26	10.2	84.64	855	2420	35.3306	13.2829	32.3994	44.8675	43.22
201	2601142	248	Fall	b	1	102	157	160	193	95	29	7	85.29	780	2000	39	13.4207	32.5242	44.8675	41.51
201	2601142	248	Fall	b	2	101	156	160	193	85	27	7	85.3	747	1880	39.734	13.9306	33.5226	44.8675	40.33
194	3616959	249	Fall	b	1	105	160	164	194	103.333	29.3333	9.4	82	840	2620	32.0611	12.7062	31.2762	44.5352	38.61
194	3616959	249	Fall	b	2	104	159	161	194	101.667	26	9	80	760	2510	30.2789	12.8906	31.6506	44.5352	41.1
227	4556647	255	Fall	b	1	108	163	165	196	91.6667	33	9.6	85	995	2700	36.8519	13.0828	32.025	44.8048	41.84
227	4556647	255	Fall	b	2	106	161	163	196	90	29	9.2	83	930	2670	34.8315	13.1486	31.9002	45.0023	40.88
076	2463808	260	Fall	b	1	107	162	163	190	81.6667	24	8	84.5	1017	2720	37.3897	13.634	32.8986	44.4307	38.96
076	2463808	260	Fall	b	2	106	161	163	193	79	23	7.3	85.37	940	2780	33.8129	14.2412	33.273	44.8048	44.15
209	3686491	263	Fall	b	1	103	158	160	191	91.6667	28.3333	9.8	82	1032	2910	35.4639	12.6465	31.7754	44.8675	42.47
209	3686491	263	Fall	b	2	103	158	160	193	93	26	9.8	81	1017	2820	36.0638	12.7668	31.7754	43.3408	39.56
251	4885599	265	Fall	b	1	105	160	162	193	93.3333	34	11	85.63	895	2797.5	31.9929	13.3514	32.5242	45.0232	39.23
251	4885599	265	Fall	b	2	106	161	161	192	100.667	33.6667	10.4	84.54	907	2820	32.1631	12.7062	31.6506	43.3408	42.25
247	4883041	266	Fall	b	1	106	161	164	196	95	31.6667	11.2	86	930	2770	33.574	13.0178	31.9002	45.0232	46.82
247	4883041	266	Fall	b	2	105	160	163	197	93.6667	27.6667	8.4	87	980	3070	31.9218	12.5877	32.1498	44.8675	42.5
198	2671579	271	Fall	b	1	107	162	163	195	85	30.6667	10	83.18	967	3070	31.4984	12.6465	32.7738	45.0232	43.55
198	2671579	271	Fall	b	2	105	160	162	196	91	28.3333	9.8	84.53	1007	3270	30.7951	13.1486	32.649	44.8675	40.25
091	2406044	272	Fall	b	1	109	164	164	195	84.3333	33	8.8	85	920	2580	35.6589	13.562	34.0218	40	33.25
091	2406044	272	Fall	b	2	105	160	163	196	94	32.6667	8.4	82	845	2520	33.5317	13.4909	32.7738	44	39.25
114	4940559	273	Fall	b	1	110	165	165	196	90	30	7.6	84	893	2395	37.286	13.4909	32.8986	45.0232	39.44
114	4940559	273	Fall	b	2	107	162	164	197	88.3333	31.3333	8.4	82	830	2270	36.5639	13.3514	33.0234	44.8048	44.92
226	4314513	274	Fall	b	1	108	163	164	196	90	23.6667	8.8	81.54	940	2520	37.3016	13.4207	32.8986	44.8675	46.45
226	4314513	274	Fall	b	2	108	163	164	196	91	27.6667	9.4	82.18	977	2645	36.9376	13.4207	32.7738	44.8675	48.83
172	358192	276	Fall	b	1	104	159	161	196	81.6667	29	9.4	82	735	2070	35.5072	13.3514	32.2746	44.0263	50.96
172	358192	276	Fall	b	2	103	158	160	196	88	28.6667	7.6	80	688	2025	33.9753	13.4207	32.1498	44.5352	46.55
272	5551765	279	Fall	b	1	105	160	164	196	87.6667	25	8.9	83.26	945	2370	39.8734	13.4207	32.7738	44.8675	45.62
272	5551765	279	Fall	b	2	105	160	163	195	89.3333	24.3333	8.6	83.3	1000	2420	41.3223	14.0069	33.273	45.0232	43.25
030	434375	283	Fall	b	1	108	163	164	198	85	33	9.7	80	777	2495	31.1423	13.2153	32.2746	45.0232	34.31
030	434375	283	Fall	b	2	107	162	163	197	85	31	9.8	80.1	730	2420	30.1653	13.4207	32.649	44.8675	38.52
166	346303	285	Fall	b	1	106	161	162	195	91.6667	32	8.8	82	965	2920	33.0479	13.7068	32.8986	44.4307	46.16
166	346303	285	Fall	b	2	105	160	162	195	92.6667	26.6667	9	84	920	2970	30.9764	13.634	32.7738	44.8048	45.81
249	4885594	287	Fall	b	1	108	163	164	199	96.6667	35.3333	10.8	81	812	2620	30.9924	13.3514	32.5242	44.8048	44.71
249	4885594	287	Fall	b	2	107	162	163	199	100	29	11.4	82.02	740	2520	29.3651	13.1486	32.1498	45.0023	42.93
143	66363	288	Fall	b	1	104	159	161	196	90.6667	28	8.8	82	692	1960	35.3061	12.6465	31.5258	45.0232	42.09
143	66363	288	Fall	b	2	104	159	162	197	95.6667	25.3333	8.2	82.59	537.5	1820	29.533	12.7668	33.0234	45.0023	44.47
022	595693	289	Fall	b	1	106	161	163	195	82.3333	24	9	82.9	673	2250	29.9111	13.4909	32.8986	45.0023	43.99
022	595693	289	Fall	b	2	105	160	162	195	90	28.3333	9.2	83.69	763	2420	31.5289	13.4207	32.5242	44.8048	47.52
075	3597332	291	Fall	b	1	106	161	164	196	78.3333	30.6667	10	85	815	2470	32.996	13.562	32.3994	45.0232	49.12
075	3597332	291	Fall	b	2	106	161	164	196	82.3333	30.3333	9.4	84.65	705	2320	30.3879	13.4207	32.649	45.0023	44.54
157	851963	292	Fall	b	1	104	159	161	196	89	26	7.4	82.07	725	2620	27.6718	13.0828	32.1498	44.5352	36.6
157	851963	292	Fall	b	2	104	159	161	196	85	26	8	85	825	2970	27.7778	13.8551	33.7722	45.0023	39.25
125	41830	295	Fall	b	1	104	159	161	195	83.6667	27	9.5	86.33	695	2680	25.9328	13.1486	31.9002	45.0232	49
125	41830	295	Fall	b	2	103	158	160	196	85.3333	28.3333	10	84	785	2895	27.1157	13.0178	31.9002	44.0263	49.1
085	4319277	296	Fall	b	1	107	162	164	197	91.3333	24.6667	8.9	84.21	865	2820	30.6738	13.4909	33.1482	45.0023	48.58
085	4319277	296	Fall	b	2	105	160	163	198	93.3333	25.3333	8.6	84.26	880	2910	30.2405	12.8906	32.8986	44.5352	43.63
262	4774392	298	Fall	b	1	106	161	164	198	79.3333	28.6667	8.4	85.39	930	2620	35.4962	13.1486	31.401	44.0263	42.52
262	4774392	298	Fall	b	2	107	162	164	198	84.3333	30.3333	8.8	86.82	1015	2670	38.015	12.8282	31.522	42.4787	42.63
Control_1	Control_1	299	Fall	b	1	113	164	169	200	78.3333	27.6667	9.4	82	660	2220	29.7297	13.8551	33.6474	43.1527	43.19
Control_1	Control_1	299	Fall	b	2	114	164	168	200	80	27	9.8	84	562.5	2190	25.6849	13.4207	32.649	43.88	41.34
Control_2	Control_2	300	Fall	b	1	113	166	168	199	78.3333	25.6667	10.6	82	805	2280	35.307	13.3514	32.5242	44.8675	40.09
Control_2	Control_2	300	Fall	b	2	113	165	169	201	76.6667	24.3333	9.8	83	800	2475	32.3232	13.634	33.1482	45.0232	44.24
Control_3	Control_3	301	Fall	b	1	111	165	167	200	79	25	10	82	885	2495	35.4709	13.4207	33.0234	45.0023	42.37
Control_3	Control_3	301	Fall	b	2	113	166	168	201	83.3333	28.6667	10	82	892	2687.5	33.1907	13.6	34.2714	43.1527	42.25
255	4878569	1	Spring	a	1	87	92	102	123	72.2	26.8	9.18	79.38	700	2500	28	13.9306	33.5226	39.9112	39.77
255	4878569	1	Spring	a	2	86	89	104	123	67	26.8	8.92	80	730	2600	28.0769	14.2	33.273	38.4775	38.73
026	295213	3	Spring	a	1	85	91	101	121	64.4	22	6.48	84.55	674	2600	25.9231	12.4165	29.1546	44.0263	29.46
026	295213	3	Spring	a	2	85	89	103	121	56.6	20.4	7.82	82.53	700	2700	25.9259	13.4909	31.401	44.5	29.53
116	4835640	4	Spring	a	1	84	93	101	123	70	29	7.82	81.95	839.325	3100	27.075	13.1486	31.9002	43.1527	40.99
116	4835640	4	Spring	a	2	85	90	103	125	69	28	8.22	80	750	3250	23.0769	13.0828	32.025	44.8048	39.18
039	377174	5	Spring	a	1	85	89	101	123	66	18.6	6.32	85	827.225	2825	29.2823	12.7668	31.0266	44	45.52
039	377174	5	Spring	a	2	84	90	102	124	58	21.2	7.52	86.97	800	2900	27.5862	12.6465	30.777	44.8675	46.52
222	3872312	8	Spring	a	1	87	89	100	123	70.4	23.4	6.82	83.2	672.55	2750	24.4564	12.5877	31.401	44.4307	37.4
222	3872312	8	Spring	a	2	88	90	102	124	72.8	22.6	7.32	80.65	690	2890	23.8754	13.4207	31.7754	43.1527	37.68
080	3578100	9	Spring	a	1	91	90	101	123	67.8	18.6	6.62	85.2	716.694	2300	31.1606	11.7218	31.401	35	41.08
080	3578100	9	Spring	a	2	89	91	105	124	58	19	7.22	81.61	967.893	2800	34.5676	11.7657	31.0266	36	40.43
179	763509	11	Spring	a	1	88	89	102	122	72	27	7.42	85.8	702	2750	25.5273	12.0978	31.7754	37.2643	32.98
179	763509	11	Spring	a	2	88	90	103	124	69	27.5	8.02	81.6	800	2970	26.936	12.5298	31.9002	38.8328	32.47
162	1987914	12	Spring	a	1	89	92	103	123	74	27.7	8.62	82.82	844.425	3075	27.461	13.0828	31.401	44.4307	42.25
162	1987914	12	Spring	a	2	88	91	104	125	73	28	8.92	75.88	830.464	2990	27.7747	14.0841	32.025	43.88	41.25
240	4753157	17	Spring	a	1	90	92	104	125	75	28	8.12	79.13	486	1900	25.5789	12.7668	30.0282	44	40.98
240	4753157	17	Spring	a	2	91	92	105	126	74	27.5	8.92	77.11	540	1980	27.2727	12.9538	30.777	44.8675	39.79
017	222939	19	Spring	a	1	89	93	104	124	75	27.2	8.92	75.81	480	2500	19.2	12.8282	31.1514	43.88	36.32
017	222939	19	Spring	a	2	90	92	105	127	72.2	27.4	7.72	80.31	617	2964.29	20.8145	12.9538	30.5274	45.0232	36.86
195	3567684	20	Spring	a	1	89	90	101	121	76.2	27	6.12	85.2	680	2800	24.2857	13.562	32.1498	44.8048	37.25
195	3567684	20	Spring	a	2	90	90	103	122	75	26.2	7.72	81.32	710	2895	24.525	13.4207	31.9002	45.0023	40.47
261	4934637	21	Spring	a	1	89	90	102	120	74	27.6	8.42	82.46	668.475	2650	25.2255	13.634	32.1498	43.88	37.25
261	4934637	21	Spring	a	2	88	90	103	123	75.6	28	9.02	83	670	2900	23.1034	13.4909	32.025	44.4307	41.25
245	4564440	22	Spring	a	1	89	90	101	123	72.6	28.2	7.02	83.35	607.275	2575	23.5835	12.6465	30.5274	44.8048	39.59
245	4564440	22	Spring	a	2	89	91	105	126	69.6	27.6	7.02	84.75	700	2900	24.1379	13.4207	31.7754	43.1527	40.15
033	294548	23	Spring	a	1	88	90	103	124	66.2	21.8	8.22	84.75	844	2700	31.2593	13.2829	31.9002	43.88	39.28
033	294548	23	Spring	a	2	86	90	105	126	67.4	17.2	9.02	77.09	804	2400	33.5	13.7068	32.1498	43.88	37.25
109	3822974	24	Spring	a	1	84	89	101	123	67	24	7.02	82.11	650	2900	22.4138	13.0178	31.2762	45.0023	32.36
109	3822974	24	Spring	a	2	87	89	102	125	60	23.2	6.52	84.18	700	2800	25	13.4909	32.025	44.8048	33.33
274	5551820	25	Spring	a	1	83	89	101	124	77	27.6	9.02	83.07	635	2925	21.7094	13.0828	31.9002	44.4307	38.89
274	5551820	25	Spring	a	2	85	91	103	125	76	26	9.22	78.46	700	2805.56	24.9505	14.0069	32.2746	41.1683	37.25
228	4315350	27	Spring	a	1	89	90	102	124	77	28	9.12	84.48	835	2950	28.3051	12.2005	31.0266	45.0023	37.25
228	4315350	27	Spring	a	2	90	89	104	127	77	28	9.22	83.36	800	2800	28.5714	12.7062	31.2762	44.8048	35.25
088	3617481	30	Spring	a	1	89	89	102	125	71.8	28.1	8.02	81.91	700	2650	26.4151	12.8906	31.1514	45.0023	34.25
088	3617481	30	Spring	a	2	88	93	103	127	71.2	22.6	7.12	83.38	730	2700	27.037	13.3514	31.0266	43.1527	32.25
254	4878600	32	Spring	a	1	89	91	103	128	76	29	9.12	78.63	550	2100	26.1905	13.5763	31.0266	44.8048	38.25
254	4878600	32	Spring	a	2	90	91	105	128	74	28.2	9.32	78.61	670	2590	25.8687	13.1486	30.5274	44.5352	39.25
281	5534324	33	Spring	a	1	91	89	102	128	76	28.4	7.52	84.82	600	2564	23.4009	12.4165	30.9018	44.4307	32.48
281	5534324	33	Spring	a	2	91	90	104	127	69	25	7.8	72.85	536.15	2314	23.1698	13.4207	31.5258	45.0023	33.21
278	5551918	34	Spring	a	1	91	89	102	127	77	24.4	8.02	84.25	615.65	2600	23.6788	13.3514	31.5258	45.0023	40.49
278	5551918	34	Spring	a	2	90	90	103	127	78	23.2	8.62	84.41	600	2580	23.2558	13.4909	32.025	43.1527	41.92
004	3895	36	Spring	a	1	91	90	103	127	73.6	25.6	7.82	85.35	550	2400	22.9167	12.5298	30.9018	44.8675	42.87
004	3895	36	Spring	a	2	90	91	103	128	73	24	7.52	84	510	2410	21.1618	13.562	32.2746	42.2488	43.92
230	4563443	40	Spring	a	1	87	89	102	126	77	28	7.72	83.65	710	2900	24.4828	12.2532	30.153	41.44	36.25
230	4563443	40	Spring	a	2	90	93	105	128	77	27.2	7.72	77.62	700	2850	24.5614	12.9538	31.5258	44.5352	39.15
055	358954	41	Spring	a	1	90	90	103	125	77	28	9.02	80.84	729	2920	24.9658	13.0828	31.0266	42.2488	35.95
055	358954	41	Spring	a	2	88	90	104	126	67	29.2	9.12	79.31	710	2790	25.448	13.0828	31.0266	45.0023	36.79
098	4755489	44	Spring	a	1	83	89	100	123	69.6	24	6.92	84.63	700	2700	25.9259	13.0178	30.777	44.4307	37.25
098	4755489	44	Spring	a	2	89	90	104	124	62.6	22.6	6.72	81.23	760	2400	31.6667	14.0841	33.6474	43.88	38.25
273	5551787	45	Spring	a	1	85	91	102	124	78	28	9.22	81.23	736	2600	28.3077	13.3514	32.5242	43.1527	33.25
273	5551787	45	Spring	a	2	88	92	105	125	77	28.3	9.31	76.9	745	2500	29.8	13.0828	31.5258	44.8675	34.6
064	3582667	50	Spring	a	1	85	90	103	123	57.4	20.4	6.82	75.8	720	2860	25.1748	13.634	31.1514	45.0023	37.63
064	3582667	50	Spring	a	2	86	89	103	124	56.6	16.2	7.62	79.38	800	2950	27.1186	14.1622	31.7754	43.88	36.52
174	217385	51	Spring	a	1	85	90	103	123	65	19.8	6.82	84.5	750	2833.33	26.4706	13.4207	32.1498	44.8048	38.3
174	217385	51	Spring	a	2	86	90	102	125	69	19.2	7.52	82.07	840	3000	28	13.2153	31.5258	45.0023	37.66
180	1328764	52	Spring	a	1	84	90	101	124	75	27.2	7.62	81.88	790	2954	26.7434	12.4727	30.9018	45.0023	37.36
180	1328764	52	Spring	a	2	87	90	101	125	70	28.2	7.82	85.32	800	3055.56	26.1818	12.1487	31.1514	44.5352	39.83
066	3613474	53	Spring	a	1	85	90	103	126	77	28.6	8.92	81.7	750	2950	25.4237	13.2153	31.1514	44.4307	30.53
066	3613474	53	Spring	a	2	89	92	105	126	77.8	28	9.22	76.54	700	2900	24.1379	13.85	32.5242	42.2488	32.01
235	4342318	54	Spring	a	1	86	91	104	125	77	28.9	7.52	73.44	739.125	2800	26.3973	12.3068	29.4042	44.5352	37.29
235	4342318	54	Spring	a	2	89	92	105	125	76	28.4	6.82	77	810	2900	27.931	13.0178	30.0282	44.8048	37.26
183	1405071	55	Spring	a	1	83	89	102	125	78	24	6.72	86.38	730.05	2775	26.3081	13.0178	31.401	44.8048	33.97
183	1405071	55	Spring	a	2	90	90	104	126	76	22.8	6.63	78.91	709.667	2916.67	24.3314	13.4207	31.9002	44.8048	34.06
021	42423	57	Spring	a	1	86	88	102	124	79.4	28.8	7.22	84	822	2800	29.3571	13.4909	32.649	41.5	37.14
021	42423	57	Spring	a	2	79	89	103	126	72.4	28.4	6.32	82.39	772	2900	26.6207	13.858	33.6474	41	38.56
259	4961235	58	Spring	a	1	91	89	100	124	78	29	7.92	86.37	815	3000	27.1667	11.8562	31.401	37	37.73
259	4961235	58	Spring	a	2	92	90	102	123	79	29.1	8.42	82.75	825	3111.11	26.5179	12.0477	31.6506	39	38.53
111	4756035	61	Spring	a	1	89	90	101	125	78.2	29.6	7.82	85.45	740	2950	25.0847	13.0828	31.6506	44.8048	29.11
111	4756035	61	Spring	a	2	88	90	101	124	70	22.4	6.52	83.09	750	2980	25.1678	13.7068	32.1498	43.88	29.19
046	1339633	64	Spring	a	1	87	91	104	124	80	29	6.34	83.44	702	3125	22.464	12.7668	31.1514	43	44.24
046	1339633	64	Spring	a	2	91	92	105	124	82	28.3	7.12	79.98	716.444	2805.56	25.5366	12.8282	30.9018	42	43.35
212	3630912	65	Spring	a	1	82	88	99	124	83	29.6	7.32	85.9	790	3062.5	25.7959	13.2829	31.9002	43.1527	35.32
212	3630912	65	Spring	a	2	88	89	102	123	82	28.2	8.02	86.07	750	3125	24	14.0841	32.3994	41.1683	35.51
169	346479	66	Spring	a	1	86	90	101	126	76.4	28.6	8.12	84.32	700	2980	23.4899	12.7062	31.1514	45.0232	40.25
169	346479	66	Spring	a	2	88	90	102	126	72	26.2	9.22	81.97	707	3050	23.1803	13.7805	32.3994	43.88	40.56
029	294800	69	Spring	a	1	87	91	104	125	78.2	29	7.92	80.13	730	2850	25.614	13.2829	31.5258	44.4307	31.25
029	294800	69	Spring	a	2	89	92	105	125	74	28.1	8.82	82.58	710	2975	23.8655	13.7805	32.025	43.1527	28.23
271	5551747	71	Spring	a	1	86	91	104	124	79.4	29	9.22	80	810	3150	25.7143	14.1	32.649	44.4307	41.254
271	5551747	71	Spring	a	2	88	90	103	125	80.8	30	9.02	79.16	790	3000	26.3333	13.7068	31.9002	45.0023	40.52
155	270453	72	Spring	a	1	87	89	101	123	73.6	21.8	6.92	83.83	686	2775	24.7207	13.2153	31.5258	43.88	40.72
155	270453	72	Spring	a	2	88	89	102	124	68	28.2	7.52	83.08	650	2790	23.2975	13.9306	31.7754	44.8048	39.12
133	42274	73	Spring	a	1	86	90	103	124	74.8	25.4	6.42	81.63	740	2600	28.4615	13.634	32.649	44.4307	38.34
133	42274	73	Spring	a	2	91	91	103	125	77	27.8	7.72	80	710	2550	27.8431	13.4909	32.649	43.88	36.56
123	88208	74	Spring	a	1	89	90	101	124	68.4	24.4	7.02	84.18	850	3100	27.4194	12.7062	31.2762	44	36.86
123	88208	74	Spring	a	2	90	90	102	125	63.4	24.8	6.62	83	880	3150	27.9365	13.3514	31.1514	44.8048	38.03
104	4763836	75	Spring	a	1	87	91	104	127	73.6	29.4	7.02	80.57	900	3107.14	28.9655	12.4727	31.2762	44.8048	36.52
104	4763836	75	Spring	a	2	88	91	103	127	67.2	16.8	8.02	76.74	910	3200	28.4375	13.3514	32.1498	45.0023	37.25
087	4318107	76	Spring	a	1	85	90	104	126	77.6	29.6	8.62	77	611.893	2651	23.0816	12.9538	31.7754	44.4307	39.81
087	4318107	76	Spring	a	2	86	90	103	124	75	26	8.52	78.5	700	2640	26.5152	11.4019	26.9082	45.0232	37.85
293	5343245	79	Spring	a	1	85	90	104	125	76	24.4	8.72	81.15	624.35	2425	25.7464	11.5953	30.5274	41.44	39.87
293	5343245	79	Spring	a	2	87	90	102	126	73	23.6	8.92	80	700	2650	26.4151	12.4165	32.025	42	40.49
118	5106632	80	Spring	a	1	85	89	102	124	83	27.6	9.32	77.64	843	3000	28.1	12.6465	30.6522	44.8048	36.18
118	5106632	80	Spring	a	2	87	90	101	125	82	27.6	9.32	78.14	710	2800	25.3571	13.4909	31.9002	42.2488	35.06
012	85599	81	Spring	a	1	85	89	103	124	69.6	22.4	7.12	82.17	740	2905	25.4733	12.5877	30.4026	45.0023	38.77
012	85599	81	Spring	a	2	88	89	101	125	72.6	23.8	6.32	84.84	800	2977	26.8727	13.4207	31.6506	44.4307	36.52
265	5535278	82	Spring	a	1	84	88	102	126	76.2	27	9.02	80.8	810	3000	27	13.4909	32.1498	44	39.67
265	5535278	82	Spring	a	2	85	90	101	127	73.6	28	9.32	78.94	790	2998	26.3509	13.91	33.273	42	37.52
142	85587	83	Spring	a	1	87	89	102	125	78	23.4	7.32	81.21	730	2725	26.789	12.3068	30.153	45.0232	35.52
142	85587	83	Spring	a	2	87	90	102	128	80	26.2	7.82	80.33	804.6	3000	26.82	13.2829	31.7754	43.88	38.95
252	4879809	84	Spring	a	1	84	88	102	124	83	30	9.12	80.7	640	2650	24.1509	12.4727	30.9018	44.8675	30.08
252	4879809	84	Spring	a	2	90	90	102	124	82	29	9.02	77.6	665	2690	24.7212	13.1486	31.0266	44.8048	29.21
057	1811686	85	Spring	a	1	84	89	103	124	65	25	7.02	77.18	520	1900	27.3684	12.7668	31.2762	45.0232	34.12
057	1811686	85	Spring	a	2	85	89	101	124	64.8	24	6.32	84.03	600	2398	25.0209	13.7805	32.3994	42.2488	32.25
178	778966	88	Spring	a	1	88	92	105	126	76.6	29	9.32	78.28	640	2100	30.4762	12.6465	31.1514	41	30.4
178	778966	88	Spring	a	2	86	91	106	125	74	28.5	9.22	72.55	540	2120	25.4717	13.4909	31.2762	44.4307	29.31
152	270428	90	Spring	a	1	87	90	101	123	75.8	29	7.52	85.93	726	2888.89	25.1308	13.2829	32.3994	43.88	38.25
152	270428	90	Spring	a	2	88	90	102	124	77	30.8	8.32	81.53	830	3100	26.7742	13.7	32.649	43.88	40.59
054	523085	92	Spring	a	1	85	90	102	124	64.2	21.8	6.92	83.19	771	2575	29.9417	12.9538	31.1514	44.4307	27.63
054	523085	92	Spring	a	2	89	90	102	124	65.2	25	6.92	82.58	780	2900	26.8966	13.4207	31.2762	43	29.03
035	1066924	93	Spring	a	1	90	91	102	124	78.6	28.6	9.32	78.95	800	2850	28.0702	12.8282	30.5274	44.4307	41.17
035	1066924	93	Spring	a	2	89	91	102	125	79.6	28	8.52	80.52	830	2800	29.6429	13.4207	31.5258	44.8048	39.25
044	1101307	95	Spring	a	1	86	90	103	126	64.2	25.6	7.12	84.19	800	2960	27.027	12.8906	30.9018	45.0232	43.69
044	1101307	95	Spring	a	2	90	90	102	125	65	24.6	7.62	83	753.611	2750	27.404	13.2153	31.2762	44.8048	40.25
170	1706327	98	Spring	a	1	91	90	103	126	66.8	27.4	7.42	86.8	685	2354	29.0994	12.7668	32.3994	44.8048	32.25
170	1706327	98	Spring	a	2	89	90	103	127	66.2	26.6	7.62	86.9	701	2752	25.4724	13.4207	32.8986	43.1527	30.26
138	80512	100	Spring	a	1	87	92	104	128	71.8	20.8	6.82	75.68	686.75	2750	24.9727	12.4165	30.4026	38	38.8
138	80512	100	Spring	a	2	91	92	105	128	74	25.8	6.82	81.16	730	2860	25.5245	13.4207	31.401	41	35.52
184	1403557	101	Spring	a	1	85	88	101	124	74.8	21.4	8.92	82.35	700	2659	26.3257	11.8562	31.1514	38.8328	37.08
184	1403557	101	Spring	a	2	90	90	103	126	76.6	21.4	9.22	79.05	695	2770	25.0903	11.6787	30.6522	40.2247	34.65
009	552808	103	Spring	a	1	87	90	103	126	76.8	28.2	7.02	85.28	645	2600	24.8077	13.0178	31.6506	43.88	42.84
009	552808	103	Spring	a	2	91	91	103	127	79.8	30	6.42	82.64	540	2200	24.5455	13.1486	31.401	43.1527	37.25
049	342253	104	Spring	a	1	85	90	102	127	66	25.4	6.72	85.2	665.5	2250	29.5778	12.6465	31.1514	41	38.25
049	342253	104	Spring	a	2	89	89	103	126	65.8	22	7.52	81.3	700	2600	26.9231	12.8906	30.6522	42	35.78
067	2668072	106	Spring	a	1	89	91	103	127	74.2	29	7.06	84.82	723.35	2700	26.7907	11.5953	30.777	37.2643	35.63
067	2668072	106	Spring	a	2	90	92	105	128	71.8	30	7.72	79.16	754	2900	26	11.9502	31.0266	38.8328	34.65
063	3599378	108	Spring	a	1	88	90	103	127	71	23.2	6.12	83	763	2950	25.8644	13.4909	30.777	43.88	48.68
063	3599378	108	Spring	a	2	88	90	105	126	66.6	17.4	8.12	77.38	750	2960	25.3378	13.9	31.9002	43.1527	45.54
163	35054	114	Spring	a	1	92	91	103	126	70	28.8	8.28	78.49	665	2800	23.75	12.8282	31.0266	44.4307	35.89
163	35054	114	Spring	a	2	92	92	106	129	66.2	30.1	8.12	79.41	700	2850	24.5614	13.2829	31.7754	44.8048	38.34
014	295261	116	Spring	a	1	91	91	105	126	77.6	27.8	9.12	82.03	600	2500	24	13.562	30.6522	42	30.89
014	295261	116	Spring	a	2	91	91	106	126	68.8	23	9.27	80.77	670	2590	25.8687	13.9306	31.401	41	29.79
136	82710	118	Spring	a	1	84	90	101	122	61.6	24.8	6.82	85.68	743	2700	27.5185	13.0178	31.6506	44.8048	37.45
136	82710	118	Spring	a	2	88	90	102	125	62.8	22.2	7.82	82.68	750	2750	27.2727	13.7805	32.025	43.88	38.92
037	421503	121	Spring	a	1	91	90	103	124	69.4	24.2	8.22	83.85	772.5	2125	36.3529	13.4909	31.7754	42.2488	38.53
037	421503	121	Spring	a	2	90	89	104	127	68.2	24.6	9.02	81.15	800	2300	34.7826	13.5337	32.649	39.9112	35.87
099	4755706	122	Spring	a	1	82	91	100	124	70	25	8.92	82.93	700	2750	25.4545	13.7068	33.273	43.1527	39.07
099	4755706	122	Spring	a	2	82	89	102	126	67.6	25.8	9.12	79.52	760	2790	27.2401	13.7805	31.6506	44.8048	37
269	5552132	124	Spring	a	1	89	89	103	125	83	31	8.82	75.07	580.781	2400	24.1992	13.634	32.649	42.2488	28.91
269	5552132	124	Spring	a	2	86	90	104	128	81	30	8.92	82.26	650	2650	24.5283	12.4165	27.2826	44.5352	29.11
214	3855085	125	Spring	a	1	87	89	102	124	82.6	27.2	9.12	79.33	800	2687.5	29.7674	12.4727	31.0266	41	35.13
214	3855085	125	Spring	a	2	90	91	103	126	79.4	28.4	9.22	79.22	820	2950	27.7966	13.0828	31.2762	43.88	33.56
059	2460334	126	Spring	a	1	90	89	102	124	68.4	26	9.12	83.78	811	3111.11	26.0679	13.2829	32.2746	39.9112	37.43
059	2460334	126	Spring	a	2	88	90	103	125	67.2	26.4	7.72	83.28	878.5	2875	30.5565	13.4909	31.7754	42	34.52
168	346459	127	Spring	a	1	85	90	103	126	75.6	30	9.32	77	780	3180	24.5283	13.7805	31.9002	43.88	40.33
168	346459	127	Spring	a	2	86	90	102	127	80	31	9.22	76.94	710	3000	23.6667	13.92	33.0231	43.88	38.21
062	3628874	130	Spring	a	1	85	90	103	126	73.6	23.8	8.12	82.98	710	2560	27.7344	12.5877	29.7786	44	32.57
062	3628874	130	Spring	a	2	86	90	103	129	73.8	24.6	7.62	76.63	690	2500	27.6	13.2829	30.153	43.88	31.43
275	5551860	131	Spring	a	1	88	90	102	125	81	30.8	9.12	85.73	699	2400	29.125	12.6465	30.6522	43.1527	43.56
275	5551860	131	Spring	a	2	87	90	102	126	74	30.2	9.22	82.49	760	2650	28.6792	12.7062	31.2762	44	41.56
105	4881156	139	Spring	a	1	88	90	102	125	66.8	21.6	7.22	82.86	800	3000	26.6667	11.6787	30.153	35.5192	40.69
105	4881156	139	Spring	a	2	87	90	102	125	70.2	20.6	8.02	83.02	740	2700	27.4074	11.8562	30.6522	35.5192	39.85
006	601549	140	Spring	a	1	86	89	102	127	64.8	18.4	7.72	83.66	800	3010	26.5781	12.8906	31.0266	43.88	33.94
006	601549	140	Spring	a	2	86	90	104	125	69.4	18.8	7.52	81.83	830	3050	27.2131	13.0828	31.0266	45.0232	31.25
204	2672710	143	Spring	a	1	81	88	100	122	71.4	23.4	9.02	85.46	800	3031.25	26.3918	13.2829	32.649	44.4307	38.36
204	2672710	143	Spring	a	2	82	88	101	124	73	24.8	9.22	81.3	820	3050	26.8852	14.0841	33.1482	43.88	36.52
276	5551870	145	Spring	a	1	86	89	103	115	71.6	26.8	9.42	75	700	2860	24.4755	13.7805	32.2746	43.88	32.12
276	5551870	145	Spring	a	2	86	89	100	122	74	26	9.32	73.8	775	2900	26.7241	13.8551	32.7738	43.88	31.21
203	2672707	147	Spring	a	1	86	90	102	125	79.8	31.4	9.32	85.25	800	3100	25.8065	13.1486	32.025	43.1527	32.64
203	2672707	147	Spring	a	2	85	89	101	127	81	28	9.12	81.85	790	2800	28.2143	13.562	32.2746	41.1683	30.52
151	270402	148	Spring	a	1	85	89	101	124	78.4	26.2	7.42	83.8	800	3010	26.5781	12.9538	31.401	45.0023	37.56
151	270402	148	Spring	a	2	86	88	101	125	82.6	29.8	7.12	85.28	760	2840	26.7606	13.7805	31.5258	43.88	39.56
131	72533	151	Spring	a	1	89	89	102	126	73.4	27.4	7.82	85.75	674.611	2388.89	28.2395	12.8906	32.3994	44.4307	36.66
131	72533	151	Spring	a	2	89	89	102	125	67.2	28.2	8.32	83.26	698.179	2500	27.9271	13.2829	31.9002	45.0232	35.44
141	170046	152	Spring	a	1	88	91	103	125	79.4	27	8.02	82.07	717	2600	27.5769	12.7668	31.6506	44.4307	34.78
141	170046	152	Spring	a	2	85	89	102	125	82	29.6	6.82	79.42	730	2740	26.6423	12.9538	31.401	44.8675	33.91
192	1395073	156	Spring	a	1	90	90	102	128	70.4	29.8	7.22	80.4	808	2800	28.8571	11.5153	29.7786	41.44	44.47
192	1395073	156	Spring	a	2	88	90	102	124	72	30.6	7.22	78.95	838	2950	28.4068	12.2005	31.1514	42.4787	40.54
284	5534451	160	Spring	a	1	90	91	102	127	81	31	8.12	84.94	864	2800	30.8571	12.5877	31.0266	44.4307	36.52
284	5534451	160	Spring	a	2	88	91	104	128	80	23.2	8.32	80.92	900	2950	30.5085	13.4207	31.1514	42.2488	36.52
089	3612293	161	Spring	a	1	91	92	104	126	73	27.8	7.82	84.9	845	3083.33	27.4054	11.5153	30.0282	37.2643	31.65
089	3612293	161	Spring	a	2	89	91	105	128	67.2	28.4	7.52	81.98	760	2850	26.6667	12.2005	31.2762	37.2643	34.11
182	1403850	162	Spring	a	1	88	90	102	125	70.6	21.4	7.42	85.93	751	2750	27.3091	13.0828	32.2746	43.1527	35.54
182	1403850	162	Spring	a	2	91	92	102	125	74	28.8	6.82	83.83	793	2840	27.9225	13.4909	32.2746	44.8048	35.86
205	2448313	164	Spring	a	1	85	89	100	126	74	25.2	6.02	83.64	837.025	2775	30.1631	12.8282	31.5258	41	32.76
205	2448313	164	Spring	a	2	83	87	100	126	78.4	26.4	8.02	82.82	880	3000	29.3333	13.9306	32.649	39.9112	30.52
040	1339454	166	Spring	a	1	87	90	102	127	82	28.8	8.62	85.92	773	2700	28.6296	12.2532	30.153	42.2488	26.83
040	1339454	166	Spring	a	2	86	90	103	126	81	28.8	9.32	83.03	800	2950	27.1186	12.7062	30.6522	44.8048	26.69
106	4905340	167	Spring	a	1	87	92	104	128	80	29.8	9.32	78.58	750	2200	34.0909	12.8282	30.6522	41	48.46
106	4905340	167	Spring	a	2	85	92	105	126	78	25.6	9.22	74	720	2350	30.6383	13.9306	31.5258	39.9112	47.05
117	5106646	169	Spring	a	1	87	89	103	127	76.4	29.6	9.02	80	790	2760	28.6232	13.562	31.9002	41	35.46
117	5106646	169	Spring	a	2	86	89	103	123	80	30.6	9.22	81.01	810	2850	28.4211	13.9	32.5242	41.1683	34.72
045	16004	170	Spring	a	1	86	90	102	124	72.6	21.6	8.12	80.9	737	2880	25.5903	13.634	31.9002	42.2488	42.25
045	16004	170	Spring	a	2	89	89	104	125	66.6	20.6	5.92	80.36	770	2935	26.2351	13.2	33.3978	44.4307	41.99
032	458377	171	Spring	a	1	86	89	102	124	78.8	26.2	8.42	86.36	780.639	2840	27.4873	12.7062	31.0266	41	32.92
032	458377	171	Spring	a	2	88	89	103	127	76.6	27	8.42	85.15	800	2800	28.5714	13.634	31.7754	42.2488	33.98
023	16122	172	Spring	a	1	86	89	102	125	68.6	23.4	6.72	85.05	714	2775	25.7297	13.0828	31.401	44.8048	44.31
023	16122	172	Spring	a	2	88	90	102	129	61	22.6	8.32	81.91	800	2800	28.5714	13.8551	31.401	43.1527	45.27
061	2668073	173	Spring	a	1	87	90	102	128	80	30.2	9.22	82.53	737	2825	26.0885	11.8562	30.9018	40.2247	36.47
061	2668073	173	Spring	a	2	88	91	103	128	80.4	27.4	7.02	81.18	794	2930	27.099	12.4727	31.9002	41	35.64
048	342263	174	Spring	a	1	90	90	102	129	62.8	26.4	7.62	85	784	2990	26.2207	12.8906	31.0266	43	32.79
048	342263	174	Spring	a	2	89	89	103	127	69	28	8.32	86.7	750	2910	25.7732	13.7068	32.3994	44.4307	33.4
177	781213	176	Spring	a	1	84	89	99	125	80.4	27.6	5.56	86.56	700	2700	25.9259	13.7805	32.5242	43.88	39.23
177	781213	176	Spring	a	2	89	88	99	125	77.4	29.8	7.02	85.18	630	2621	24.0366	14.0069	32.3994	43.1527	37.25
282	5534339	177	Spring	a	1	85	91	102	126	82	25.2	6.82	83.51	733	2730	26.8498	12.7668	31.1514	42	36.05
282	5534339	177	Spring	a	2	89	89	102	126	83	28.2	8.42	83.48	780	2789	27.967	13.7068	32.3994	41	34.52
253	4963944	179	Spring	a	1	85	91	102	126	82	31	7.32	85.08	511	2300	22.2174	12.4165	30.9018	44	40.35
253	4963944	179	Spring	a	2	88	90	102	127	83	31	7.42	81.51	575	2364	24.3232	12.9538	31.9002	44.1	42
216	3827936	182	Spring	a	1	82	88	100	126	82	31	7.1	82.19	660	2600	25.3846	13.2829	31.5258	42.2488	37.31
216	3827936	182	Spring	a	2	87	87	99	126	83	31	8.42	83.73	670	2640	25.3788	14.0069	32.2746	43.1527	38.36
056	1212664	184	Spring	a	1	91	91	103	128	80.4	26	7.14	83.58	655	2722.22	24.0612	12.9538	31.401	44.4307	40.22
056	1212664	184	Spring	a	2	87	91	103	126	74.8	31	7.3	80.52	690	2784	24.7845	13.2829	31.9002	45.0023	37.25
292	5343251	185	Spring	a	1	85	89	102	129	80.6	29.8	8.12	85.05	808	2860	28.2517	11.4019	30.153	41.44	31.25
292	5343251	185	Spring	a	2	88	90	103	128	75	23.8	8.82	81.93	840	2895	29.0155	11.6366	30.777	40.2247	34.74
058	2460025	186	Spring	a	1	89	92	104	128	69.2	27.4	9.12	84.44	818.125	2600	31.4663	13.7805	32.5242	44.4307	32.98
058	2460025	186	Spring	a	2	88	92	104	127	72	24.4	8.22	80.57	830.111	2650	31.3249	13.858	33.1482	41.1683	32.77
019	222912	187	Spring	a	1	85	89	102	128	72.6	23.2	8.12	84	700	2700	25.9259	13.4207	31.7754	44.8048	38.55
019	222912	187	Spring	a	2	89	87	100	126	77.8	25.2	7.62	83.39	740	2810	26.3345	12.7668	31.401	45.0232	39.54
102	4757265	194	Spring	a	1	92	91	104	125	73.4	31	9.12	78.63	744.469	2745	27.1209	13.2153	30.9018	45.0023	39.27
102	4757265	194	Spring	a	2	90	91	102	125	66	28	9.02	74	760	2715	27.9926	13.8551	31.5258	44.8048	40.7
233	4563470	195	Spring	a	1	92	90	102	125	82	31.4	6.62	74	530	2350	22.5532	12.7062	30.777	45.0023	36
233	4563470	195	Spring	a	2	91	92	105	127	80	28.4	8.52	73.97	510	2300	22.1739	13.7805	32.2746	43.88	38.75
289	5398462	201	Spring	a	1	85	88	100	124	80.4	25.6	7.36	86.77	770	2600	29.6154	13.3514	32.1498	43.88	30.97
289	5398462	201	Spring	a	2	89	88	103	126	69.4	27.4	8.42	80.85	771	2689	28.6724	14.1622	32.8986	44.4307	31.63
135	86005	203	Spring	a	1	86	89	103	126	64.8	21.2	5.72	84.5	650	2560	25.3906	12.0477	31.5258	40.2247	32.66
135	86005	203	Spring	a	2	88	90	103	127	59.8	24	5.22	85.75	600	2511	23.8949	12.3068	31.1514	38.8328	29.54
202	2601477	205	Spring	a	1	86	89	102	126	83	31	8.12	82.5	700	2690	26.0223	14	33.273	36.8672	29.96
202	2601477	205	Spring	a	2	87	87	100	127	82.8	31.4	7.82	83.94	730	2735	26.691	14.1	33.273	36.8672	30.99
291	5398125	208	Spring	a	1	85	90	102	129	83	31	9.32	81	800	2900	27.5862	12.9538	31.5258	44	38.49
291	5398125	208	Spring	a	2	87	90	103	128	82	31	9.22	81.34	771.969	2841	27.1724	13.5	32.1498	43.1527	39.58
077	3586080	209	Spring	a	1	88	90	103	128	83	27.2	6.12	80.11	695	2600	26.7308	12.9538	31.5258	43.88	37.52
077	3586080	209	Spring	a	2	88	90	103	128	83	31	7.32	83.66	770	2720	28.3088	13.2829	31.6506	44.8675	39.91
213	3855011	211	Spring	a	1	88	89	102	128	82	31.8	9.02	83.76	700	2600	26.9231	11.7657	29.9034	40.2247	42.86
213	3855011	211	Spring	a	2	88	90	102	127	82	31.4	6.92	78.61	775	2711	28.5872	12.5877	31.1514	41	37.25
188	1661139	212	Spring	a	1	87	89	102	126	83	31.8	7.62	82.78	712	2730	26.0806	12.4165	30.2778	45.0232	33.24
188	1661139	212	Spring	a	2	89	88	102	126	83	31.4	7.92	84.48	700	2700	25.9259	13.2829	31.9002	43.1527	30.25
159	1995922	214	Spring	a	1	89	91	104	129	82	31	8.72	81.43	636	2300	27.6522	13.3514	31.7754	43.1527	41.22
159	1995922	214	Spring	a	2	90	92	105	128	82	30.5	8.62	77.97	639	2350	27.1915	13.1486	31.6506	42	42.26
280	5534314	215	Spring	a	1	87	90	102	128	83	31.8	9.22	85.9	700	2650	26.4151	13.4207	32.7738	41.1683	34.5
280	5534314	215	Spring	a	2	86	90	103	127	83.6	31.5	9.12	82.55	690	2610	26.4368	13.7805	32.5242	45.0023	31.52
103	4760307	220	Spring	a	1	89	92	103	128	81.6	31	7.72	78.3	710	2810	25.2669	12.6465	30.6522	44.4307	41.83
103	4760307	220	Spring	a	2	89	90	105	127	79	31.5	8.92	78.83	715	2900	24.6552	13.2829	31.0266	44.4307	41.57
011	68315	222	Spring	a	1	82	90	101	125	64	19.6	5.62	85.09	650	2560	25.3906	13.2153	32.1498	43.88	35.91
011	68315	222	Spring	a	2	86	89	101	125	58	19	7.58	79.83	590	2586	22.8152	12.7668	32.025	44.4307	32.54
185	1498555	225	Spring	a	1	90	91	103	127	73.2	27	8.52	76.41	589	2540	23.189	13.8551	32.8986	44.4307	30.32
185	1498555	225	Spring	a	2	87	90	102	124	76	26.8	8.82	77.24	570	2500	22.8	13.634	33.5226	41.1683	30.01
052	1301292	226	Spring	a	1	88	90	103	126	82	23.2	8.72	86.79	661.556	2350	28.1513	13.8551	32.1498	44.8048	40.33
052	1301292	226	Spring	a	2	85	90	102	125	75.8	28	8.42	83.89	677.056	2420	27.9775	13.6	32.8986	44.8675	38.25
149	515272	228	Spring	a	1	90	90	103	127	78.4	25	5.92	86.9	739	2610	28.3142	13.8551	32.3994	44.8048	35.05
149	515272	228	Spring	a	2	86	89	101	123	77	23.4	5.68	86.8	786	2690	29.2193	13.95	33.3978	45.0023	33.55
005	42893	229	Spring	a	1	90	92	103	129	77.6	30	9.32	85.85	616	2530	24.3478	11.8105	31.1514	38.8328	33.92
005	42893	229	Spring	a	2	87	90	103	124	78	29	7.52	81.76	755	2640	28.5985	12.0477	31.401	37.2643	31.22
283	5534344	230	Spring	a	1	88	91	102	129	83	31	8.72	81.28	717	2760	25.9783	13.0178	32.5242	43.88	31.77
283	5534344	230	Spring	a	2	85	88	102	126	82	31	9.22	78.28	730	2780	26.259	13.7805	32.3994	43.88	32.15
112	4757869	232	Spring	a	1	88	90	101	125	73.6	28.4	7.04	82.62	700	2700	25.9259	13.9306	33.3978	39.9112	41.99
112	4757869	232	Spring	a	2	85	87	99	123	81.4	26.6	7.04	83.78	680	2600	26.1538	13.7805	32.5242	41	39.52
113	4905071	233	Spring	a	1	85	90	100	128	82.2	26.8	9.22	85.31	794	2800	28.3571	13.0828	31.2762	44.4307	36.48
113	4905071	233	Spring	a	2	88	88	100	126	83	28.2	9.32	79.18	700	2700	25.9259	13.2153	32.1498	44.8675	33.58
211	2478027	234	Spring	a	1	90	91	102	128	74	28.4	5.03	83.11	800	3000	26.6667	13.562	33.0231	44.8048	37.52
211	2478027	234	Spring	a	2	88	88	100	128	79	27.2	6.52	84.12	780	2910	26.8041	13.8551	33.0232	44.4307	39.35
013	222973	235	Spring	a	1	89	91	103	128	66.8	18.8	7.02	81.88	730	2700	27.037	13.0828	31.0266	45.0023	44.66
013	222973	235	Spring	a	2	90	90	103	125	71.6	19	6.92	83.02	760	2770	27.4368	13.7068	31.9002	44.4307	48.01
120	41372	240	Spring	a	1	88	92	103	129	80.6	31	7.22	85.84	745	2650	28.1132	12.4727	31.6506	44.8048	33.66
120	41372	240	Spring	a	2	90	91	102	128	81	28.8	6.98	81.72	761	2600	29.2692	12.6465	31.2762	44.8048	32.88
038	217743	241	Spring	a	1	87	91	103	129	73.6	27.8	9.22	83.74	720	2700	26.6667	13.8	31.0266	44.8048	32.14
038	217743	241	Spring	a	2	88	93	105	127	71.6	28.4	9.02	77.11	592.906	2600	22.8041	13.3	32.7738	42.2488	33.29
071	3600263	242	Spring	a	1	87	93	104	127	77.4	27.4	7.62	83.59	790	2925	27.0085	13.3514	31.2762	45.0232	34.99
071	3600263	242	Spring	a	2	89	91	104	125	79.4	28	8.32	79.77	728	2800	26	13.1486	31.2762	45.0232	33.84
161	1493157	247	Spring	a	1	89	92	103	126	80	30	8.92	82.29	673.281	2400	28.0534	12.8906	31.401	44.8675	38.24
161	1493157	247	Spring	a	2	88	90	104	124	71	26.3	9.22	81.53	650.938	2450	26.5689	13.8551	32.5242	43.1527	40.21
201	2601142	248	Spring	a	1	87	89	102	126	69.4	21	7.22	83.13	697	2670	26.1049	13.634	32.025	45.0023	38.48
201	2601142	248	Spring	a	2	88	88	103	124	70.2	20.4	8.02	83.76	630	2600	24.2308	13.5	32.3994	45.0232	37.32
194	3616959	249	Spring	a	1	88	92	104	126	82	31.4	8.52	77.24	700	2600	26.9231	13.2153	31.401	44.8048	35.25
194	3616959	249	Spring	a	2	87	90	103	123	80	30.2	9.32	75.02	675	2800	24.1071	13.6	32.5242	42.2488	33.45
227	4556647	255	Spring	a	1	87	92	105	129	81	30.4	9.32	77	717	2900	24.7241	13.2829	31.5258	44.4307	34.66
227	4556647	255	Spring	a	2	88	91	104	126	82	31	9.22	77.5	800	2990	26.7559	13.0828	31.401	44.4307	36.13
076	2463808	260	Spring	a	1	89	91	104	128	64.2	24.2	7.32	85.05	800	3000	26.6667	12.3068	30.777	45.0023	35.71
076	2463808	260	Spring	a	2	89	90	102	123	69.4	24.8	7.42	85.18	710	2900	24.4828	13.0178	30.6522	44.8675	34.25
209	3686491	263	Spring	a	1	89	90	103	127	81.2	31.1	8.72	79.43	700	2600	26.9231	12.7062	31.6506	43.88	37.05
209	3686491	263	Spring	a	2	90	90	103	124	82	31.3	8.72	80.8	695	2590	26.834	13.2153	31.7754	43.1527	35.74
251	4885599	265	Spring	a	1	91	93	104	127	83	31	8.52	86.5	650	2590	25.0965	12.6465	31.0266	44.4307	34.74
251	4885599	265	Spring	a	2	90	91	103	123	82	31	8.82	82	570	2600	21.9231	13.2153	32.2746	44.4307	31.55
247	4883041	266	Spring	a	1	92	90	104	127	78.4	23.2	7.44	83.58	739	2900	25.4828	12.5877	30.4026	44.4307	38.25
247	4883041	266	Spring	a	2	90	89	103	124	81	27.2	7.12	85.59	830	3050	27.2131	12.9538	31.0266	44.8048	39.25
198	2671579	271	Spring	a	1	89	91	104	127	80	30.6	8.92	77.34	779	2900	26.8621	12.9538	31.6506	43.88	38.32
198	2671579	271	Spring	a	2	88	90	104	124	83	31	9.32	78.32	789	2850	27.6842	13.2153	31.5258	45.0232	35.25
091	2406044	272	Spring	a	1	90	92	104	125	82.4	31	8.72	78	735	2800	26.25	13.4909	31.7754	43.1527	32.06
091	2406044	272	Spring	a	2	89	93	106	123	77.4	31.8	7.62	79	673.611	2765	24.3621	13.8	32.1498	44.8048	30.97
114	4940559	273	Spring	a	1	90	90	104	125	82	26	9.32	76.13	688	2700	25.4815	13.0828	31.1514	44.4307	35.25
114	4940559	273	Spring	a	2	88	90	105	123	82	28	9.32	82.57	758	2775	27.3153	13.4207	31.7754	44.4307	36.86
226	4314513	274	Spring	a	1	86	90	104	126	81	31.4	7.62	86.8	764	2800	27.2857	13.0178	31.5258	41	42.54
226	4314513	274	Spring	a	2	89	90	103	124	80	31.5	8.02	86.66	686	2740	25.0365	12.8906	31.401	41	40.18
172	358192	276	Spring	a	1	86	91	105	128	70	26.8	8.72	83.1	621	2650	23.434	12.7668	31.7754	43.88	44.72
172	358192	276	Spring	a	2	89	92	105	124	75	24.4	9.32	80	584	2586	22.5831	13.7805	31.9002	44.4307	42.68
272	5551765	279	Spring	a	1	85	84	102	124	75.8	29	8.02	79.6	590	2460	23.9837	13.562	32.5242	43.88	42.25
272	5551765	279	Spring	a	2	86	88	101	124	80.2	29.8	7.22	80.98	630	2530	24.9012	13.86	32.7738	43.1527	40.68
030	434375	283	Spring	a	1	88	89	103	124	66.2	19.8	7.02	81.8	677	2500	27.08	13.7068	32.1498	43.88	30.91
030	434375	283	Spring	a	2	88	90	103	124	63.4	21.4	7.8	80.8	538	2420	22.2314	13.8847	32.8986	43.1527	28.2
166	346303	285	Spring	a	1	88	93	104	125	80.6	25.6	9.42	71.44	650	2400	27.0833	13.8551	31.7754	43.1527	41.35
166	346303	285	Spring	a	2	90	91	102	121	72	24	9.22	72	610	2450	24.898	13.9	32.1498	43.88	38.32
249	4885594	287	Spring	a	1	86	90	103	125	73	25.8	8.52	77	656	2600	25.2308	13.2829	31.6506	45.0232	36.52
249	4885594	287	Spring	a	2	87	90	99	121	75.6	27.4	9.32	78.69	580	2530	22.9249	13.4207	31.5258	44.4307	40.9
143	66363	288	Spring	a	1	88	92	105	127	68.6	24.6	9.32	75	633	2700	23.4444	12.5877	31.2762	44.8048	37.98
143	66363	288	Spring	a	2	91	92	106	121	70	30.2	9.37	73.51	590	2530	23.3202	13.0178	31.7754	44.5352	39.83
022	595693	289	Spring	a	1	90	93	105	126	70	25.2	9.12	77.37	568	2400	23.6667	13.634	30.9018	45.0023	38.3
022	595693	289	Spring	a	2	90	91	105	122	77	30.6	7.72	80.43	521.475	2350	22.1904	13.634	31.6506	44.8675	39.68
075	3597332	291	Spring	a	1	88	90	102	127	60	22	8.2	80.35	644	2600	24.7692	12.6465	31.1514	45.0023	42.54
075	3597332	291	Spring	a	2	89	90	100	122	67.8	28.6	7.42	82.03	560	2560	21.875	13.3514	31.7754	45.0023	44.61
157	851963	292	Spring	a	1	92	90	104	126	66.4	24.2	9.02	81	541.562	2500	21.6625	13.7068	32.649	44.8048	33.08
157	851963	292	Spring	a	2	92	91	104	122	71	29.6	9.02	79	503.929	2450	20.5685	13.9	33.3978	44.8048	30.21
125	41830	295	Spring	a	1	91	89	103	126	70.8	27	8.02	84.82	400	2150	18.6047	13.7805	32.649	44.8048	42.42
125	41830	295	Spring	a	2	91	90	102	122	74.8	25.8	6.04	85.24	510	2410	21.1618	13.8847	33.6474	42.2488	44.39
085	4319277	296	Spring	a	1	91	89	104	126	64.8	18.2	8.7	81.18	405	1800	22.5	13.1486	31.2762	43	41.85
085	4319277	296	Spring	a	2	90	91	104	123	76	27.2	8.42	80.93	445	1850	24.0541	13.7805	32.5242	42	40.254
262	4774392	298	Spring	a	1	91	90	105	127	66.4	23.4	8.72	81.48	755	2600	29.0385	13.0828	31.5258	43.88	40.52
262	4774392	298	Spring	a	2	91	92	106	123	69.8	25.4	7.22	74.42	676	2540	26.6142	13.0178	30.153	45.0023	40.09
Control_1	Control_1	299	Spring	a	1	74	81	103	112	64	24	7.42	77	440	1950	22.5641	12.7668	32.2746	43	36.56
Control_1	Control_1	299	Spring	a	2	75	80	105	110	72	26	7.92	79.36	420	1965	21.374	13	32.5	44	34.52
Control_2	Control_2	300	Spring	a	1	74	79	105	112	64	27	6.82	77.26	451	1920	23.4896	12.5298	31	43	28.25
Control_2	Control_2	300	Spring	a	2	76	79	106	110	67	26	6.42	75	460	1950	23.5897	12.75	32.1498	41	31.52
Control_3	Control_3	301	Spring	a	1	74	78	104	110	75	26.6	8.42	75.3	620	2150	28.8372	12.5298	33	43	33.52
Control_3	Control_3	301	Spring	a	2	82	81	105	111	79	29	6.92	78	630	2200	28.6364	12.9538	32.5242	44	28.25
255	4878569	1	Spring	b	1	79	90	101	123	77	31.6	9	79.69	760	2800	27.1429	13.0828	32.8986	42.4787	36.79
255	4878569	1	Spring	b	2	80	88	104	122	74.3333	27.6	9.5	81.11	740	2700	27.4074	12.8906	32.7738	42	36.87
026	295213	3	Spring	b	1	77	83	103	120	67	22.5	7.2	83.81	725	2870	25.2613	13.1486	32.649	43.3408	30.14
026	295213	3	Spring	b	2	78	84	103	119	61.6667	22.6	7.2	83.18	625	2510	24.9004	13.4909	33.0232	44.0263	29.7
116	4835640	4	Spring	b	1	75	85	102	119	71.6667	26.2	8.5	81.25	625	2500	25	12.2532	31.5258	41	40.47
116	4835640	4	Spring	b	2	76	84	103	118	66.6667	20.4	7.2	78.88	521.429	2150	24.2525	12.6465	31.7754	43	40.39
039	377174	5	Spring	b	1	75	85	102	119	67	19.8	7.1	84.57	910	2850	31.9298	12.5298	31.9002	43.3408	43.6
039	377174	5	Spring	b	2	71	81	102	120	65	20	7.6	85.6	800	2750	29.0909	12.5298	31.7754	43.3408	45.87
222	3872312	8	Spring	b	1	76	84	102	119	67.6667	23.6	8.6	83.18	616.667	2500	24.6667	12.7668	32.2746	43.3408	36.38
222	3872312	8	Spring	b	2	73	82	103	119	67.3333	20.8	7	80.67	640	2600	24.6154	12.7062	31.9002	42.4787	37.02
080	3578100	9	Spring	b	1	86	85	104	118	62	20.8	7.8	86.66	696.429	2200	31.6558	12.2005	31.7754	35.5192	40.81
080	3578100	9	Spring	b	2	91	84	105	117	63.3333	20.4	6.5	85.9	662.5	2050	32.3171	12.5298	32.3994	36	38.87
179	763509	11	Spring	b	1	76	86	104	118	77	25.4	7.5	81.19	507.143	2300	22.0497	12.7062	32.2746	37.2643	32.42
179	763509	11	Spring	b	2	75	83	103	118	71.6667	21	7	79.73	610.714	2350	25.9878	12.3612	31.9002	37.2643	32.32
162	1987914	12	Spring	b	1	76	86	105	120	75	29.6	9.4	83.8	500	2050	24.3902	12.4165	32.025	41	41.6
162	1987914	12	Spring	b	2	76	86	104	119	72.3333	23.6	6.7	78.36	440	1700	25.8824	13.1486	32.7738	43	39.6
240	4753157	17	Spring	b	1	81	91	106	125	78.3333	27.6	8.6	75.38	341.667	1400	24.4048	12.8906	32.1498	44.0263	41.27
240	4753157	17	Spring	b	2	79	87	105	124	72.3333	23.4	7.9	83.57	471.429	1700	27.7311	12.8906	32.3994	44.0263	39.7
017	222939	19	Spring	b	1	77	88	106	124	78.3333	30.4	8.5	79.48	580	2600	22.3077	12.2005	31.0266	41	35.13
017	222939	19	Spring	b	2	76	85	105	123	67.6667	20.4	8.3	81.93	440	2200	20	12.8906	32.1498	43	35.56
195	3567684	20	Spring	b	1	75	85	104	120	75	29	7.6	85.87	625	2600	24.0385	12.6465	31.9002	43.3408	39.15
195	3567684	20	Spring	b	2	75	85	103	120	73	23.2	6.6	83.81	542	2350	23.0638	13.2829	33.0234	44.0263	39.33
261	4934637	21	Spring	b	1	77	87	104	121	76	31.4	8.1	79.7	602	2350	25.617	12.6465	32.025	41.44	34.87
261	4934637	21	Spring	b	2	76	85	103	120	72	24.8	7.4	83.26	502	2250	22.3111	12.6465	32.025	44.0263	40.6
245	4564440	22	Spring	b	1	78	87	106	122	76	28.4	8.1	86.75	590	2575	22.9126	12.2005	31.2762	41.44	38.6
245	4564440	22	Spring	b	2	77	86	105	121	74	22.8	7.7	86.07	690	2560	26.9531	12.3068	31.6506	44.0263	38.9
033	294548	23	Spring	b	1	78	88	103	120	76.3333	28.6	9	78.8	600	2310	25.974	12.2005	30.777	39	38.05
033	294548	23	Spring	b	2	77	88	105	119	72.3333	22	7.1	82.21	620	2300	26.9565	12.5298	31.1514	41	35.87
109	3822974	24	Spring	b	1	73	81	103	120	71	27.2	7.5	84.12	550	2600	21.1538	12.5298	31.6506	40.2247	30.23
109	3822974	24	Spring	b	2	74	82	102	119	70	23.6	7.7	82.85	496.875	2300	21.6033	12.7062	31.9002	44.0263	30.42
274	5551820	25	Spring	b	1	76	85	103	118	73	26.4	9	84.35	662.5	2800	23.6607	12.7062	32.3994	44.0263	38.42
274	5551820	25	Spring	b	2	72	81	104	117	72.3333	23.4	8.8	80.59	565	2600	21.7308	13.2153	33.1482	45.0232	37.84
228	4315350	27	Spring	b	1	78	87	105	118	79	26.6	9.5	82.48	700	2650	26.4151	12.5877	32.025	39	37.6
228	4315350	27	Spring	b	2	79	87	104	118	78	25.8	8.6	84	645	2500	25.8	12.5298	32.3994	41	32.6
088	3617481	30	Spring	b	1	74	85	105	118	69.6667	19.4	8	78.78	589	2150	27.3953	12.2005	31.0266	42.4787	32.6
088	3617481	30	Spring	b	2	75	85	103	117	70.6667	25.4	7.5	80.2	680	2670	25.4682	12.2532	31.5258	42.4787	31.6
254	4878600	32	Spring	b	1	79	88	106	119	72.3333	23.6	9.4	77.9	500	1900	26.3158	13.1486	32.2746	42.4787	37.49
254	4878600	32	Spring	b	2	78	88	103	118	70	22.4	9.7	83.46	600	2300	26.087	13.2153	32.2746	42.4787	36.6
281	5534324	33	Spring	b	1	76	86	103	118	75.6667	27	8.2	80.94	550	2500	22	12.8906	32.1498	42.4787	33.04
281	5534324	33	Spring	b	2	74	85	104	118	73.3333	22.8	8.2	79.9	520	2490	20.8835	12.5298	32.025	42.4787	32.67
278	5551918	34	Spring	b	1	81	82	104	119	80	29	9.3	81.83	460	1850	24.8649	12.3612	31.6506	40.2247	40.23
278	5551918	34	Spring	b	2	80	83	103	119	79	24.6	8.7	80.84	430	1890	22.7513	12.7062	32.2746	43.3408	39.39
004	3895	36	Spring	b	1	75	86	103	118	81	27.4	8.2	79.65	508.333	1980	25.6734	12.2532	31.1514	41.44	40.6
004	3895	36	Spring	b	2	75	86	103	117	72.3333	23.4	7.2	80.26	510	1950	26.1538	12.7062	31.5258	43.3408	41.6
230	4563443	40	Spring	b	1	77	85	101	121	79	29.8	7.7	79.35	580	2475	23.4343	12.4165	31.2762	41.44	36.6
230	4563443	40	Spring	b	2	76	85	102	120	78	25.2	6.7	83	500	1895	26.3852	12.5298	31.5258	44.0263	37.33
055	358954	41	Spring	b	1	76	86	101	120	76.6667	31	8.6	83.47	530	2158	24.5598	12.2532	31.6506	41	35.37
055	358954	41	Spring	b	2	74	85	103	119	71.3333	26.8	7.8	81.14	510	2188	23.309	13.4909	33.3978	43	35.02
098	4755489	44	Spring	b	1	72	83	100	120	70	28.2	7.8	82.97	600	2500	24	12.4165	31.401	42.4787	34.6
098	4755489	44	Spring	b	2	73	82	101	119	64.3333	22	7	82.6	605	2450	24.6939	13.3514	33.0234	45.0232	39.12
273	5551787	45	Spring	b	1	77	86	102	119	80	31	9.4	84.1	630	2440	25.8197	12.3612	31.9002	42.4787	33.04
273	5551787	45	Spring	b	2	75	85	103	118	78	30	9.5	81.85	650	2545	25.5403	12.7062	32.5242	43.3408	33.13
064	3582667	50	Spring	b	1	72	85	101	118	64	20.8	7.3	81.68	680	2850	23.8596	13.1486	32.649	44.5352	37.6
064	3582667	50	Spring	b	2	73	85	102	118	60	19.4	7.1	82.87	685	2700	25.3704	12.9538	32.2746	44.5352	33.6
174	217385	51	Spring	b	1	71	82	103	118	63.6667	19	7.3	85.67	469.444	1700	27.6144	12.9538	32.2746	43.3408	37.09
174	217385	51	Spring	b	2	74	84	102	117	59.3333	19.6	6.7	84.27	536.111	1900	28.2164	13.1486	32.3994	44.5352	37.26
180	1328764	52	Spring	b	1	73	83	100	118	77	23.8	8.2	82.3	650	2470	26.3158	12.3068	31.7754	40	36.7
180	1328764	52	Spring	b	2	75	83	99	117	77.3333	26.2	8.5	79.59	745	3055.56	24.3818	12.4727	32.3994	42	38.21
066	3613474	53	Spring	b	1	74	86	101	119	73.6667	26	8.4	77.69	450	1850	24.3243	12.8906	31.9002	42.4787	30.66
066	3613474	53	Spring	b	2	76	86	99	119	73.3333	27.6	8.6	81.53	400	1800	22.2222	12.5298	31.5258	41.44	31.17
235	4342318	54	Spring	b	1	77	87	102	119	71	27	8.3	80.37	634.375	2410	26.3226	12.3068	31.1514	41.44	37.01
235	4342318	54	Spring	b	2	78	88	103	118	74	25.6	8.4	79.15	606.25	2500	24.25	12.2532	31.0266	42.4787	37.2
183	1405071	55	Spring	b	1	76	87	102	118	74.6667	16.8	7.1	83.01	630	2600	24.2308	12.8906	32.2746	42.4787	32.96
183	1405071	55	Spring	b	2	75	84	103	117	73.6667	21.6	6.9	83.17	660	2700	24.4444	12.7062	31.9002	43.3408	33.28
021	42423	57	Spring	b	1	77	84	102	117	80	25.8	7.5	81.71	703	2800	25.1071	13.8	32.3994	43.3408	37.57
021	42423	57	Spring	b	2	73	83	103	116	80.3333	25.4	7.7	85.36	597	2000	29.85	13	32.5242	44.0263	36.83
259	4961235	58	Spring	b	1	71	82	99	117	80	31.4	8.2	83.28	675	2730	24.7253	12.4165	32.025	40	38.08
259	4961235	58	Spring	b	2	72	81	101	116	79	25.6	9.1	83.3	615	2650	23.2075	12.4727	32.2746	41	37.15
111	4756035	61	Spring	b	1	74	85	100	119	76.6667	28.2	8.8	83.59	660	2450	26.9388	12.8282	32.1498	42.4787	28.77
111	4756035	61	Spring	b	2	77	87	101	118	72.3333	23.8	8.2	82.35	695	3071.43	22.6279	13.0828	32.5242	44.8675	28.64
046	1339633	64	Spring	b	1	76	87	103	120	79	29	7.4	82.58	594	2200	27	12.3068	31.401	39	41.31
046	1339633	64	Spring	b	2	77	89	102	120	77.3333	26.8	6.9	81.37	685	2805.56	24.4158	12.1487	31.1514	40	44.65
212	3630912	65	Spring	b	1	75	85	99	118	81	31.4	8.9	83.04	617.5	2600	23.75	13	32.1498	42.4787	35.09
212	3630912	65	Spring	b	2	74	83	100	118	79.6667	24.6	7.5	82.98	612.5	2600	23.5577	13	32.649	44.5352	33.59
169	346479	66	Spring	b	1	78	88	100	119	76	25	8.1	81.98	545	2500	21.8	12.5298	31.9002	42.4787	38.69
169	346479	66	Spring	b	2	76	88	101	119	76.6667	24.2	7.3	83.13	645	2500	25.8	12.4727	32.2746	43.3408	39.15
029	294800	69	Spring	b	1	79	90	102	119	80.3333	27.8	8.4	85.87	720	2840	25.3521	12.4165	31.6506	41.44	26.76
029	294800	69	Spring	b	2	78	90	103	118	76.6667	25.2	9	85.5	740	3350	22.0896	12.9538	32.2746	44.0263	31.6
271	5551747	71	Spring	b	1	77	87	102	119	80	31.8	9	80.2	790	3000	26.3333	13	31.5258	41.44	40.56
271	5551747	71	Spring	b	2	75	87	103	119	81.3333	27.2	8.4	80.57	710	3100	22.9032	13	32.5242	44.5352	38.6
155	270453	72	Spring	b	1	71	81	100	120	72	21.8	8	78.38	520	1800	28.8889	13.0178	31.9002	42.4787	39.89
155	270453	72	Spring	b	2	70	83	101	120	71.3333	24.8	7.1	81.95	517	2000	25.85	13.0178	32.3994	44.8675	37.6
133	42274	73	Spring	b	1	78	87	103	120	67	19	7	78.73	666	2800	23.7857	12.7668	32.025	42.4787	36.62
133	42274	73	Spring	b	2	76	87	102	119	69.3333	19	5.7	83.17	710	3300	21.5152	12.8906	32.2746	44.0263	36.6
123	88208	74	Spring	b	1	76	85	100	119	61	19.4	7.5	81.38	830	3300	25.1515	12.7668	32.5242	42	34.13
123	88208	74	Spring	b	2	73	83	101	119	60.6667	21	7	84.02	890	3277.78	27.1525	13.0178	32.3994	42	37.07
104	4763836	75	Spring	b	1	76	87	102	120	69	24	8.5	83.9	890	3107.14	28.6437	12.5298	31.401	42.5	36.2
104	4763836	75	Spring	b	2	77	88	101	120	70	22.6	8.3	84.14	895	3150	28.4127	12	30.777	43.5	36.6
087	4318107	76	Spring	b	1	73	83	103	120	74	27	7.9	76.76	605.556	2200	27.5253	12.0978	31.1514	42	37.6
087	4318107	76	Spring	b	2	74	84	103	119	75	25.8	8.1	84.05	636.111	2350	27.0686	12.5877	32.5242	43	35.6
293	5343245	79	Spring	b	1	75	85	102	118	70	25.4	8.3	83.43	600	2425	24.7423	11.8562	31.5258	40	37.6
293	5343245	79	Spring	b	2	75	85	102	118	75.3333	22.8	8	82.97	710	2900	24.4828	11.7218	30.9018	42.4787	39.23
118	5106632	80	Spring	b	1	76	85	102	118	80	26.4	9.4	80.88	700	2600	26.9231	12.8906	32.5242	42.4787	35.18
118	5106632	80	Spring	b	2	73	84	101	118	79	24.8	9.8	82.34	646.875	2540	25.4675	12.2532	31.1514	41.44	33.83
012	85599	81	Spring	b	1	74	84	103	118	68	23.2	7	83.46	578	2400	24.0833	12.5	30.9018	41.44	38.37
012	85599	81	Spring	b	2	73	83	101	117	68.3333	23	7.5	83.92	636	2410	26.39	12.5877	31.9002	44.5352	35.87
265	5535278	82	Spring	b	1	76	86	102	119	72.3333	28.4	9.5	80.74	665	2450	27.1429	13.7068	32.7738	44.0263	37.89
265	5535278	82	Spring	b	2	75	85	101	118	72.3333	24.4	7.8	85.13	750	2915	25.729	12.5877	32.3994	44.0263	38.79
142	85587	83	Spring	b	1	77	87	102	120	76.6667	25.8	8.9	78.26	652	2490	26.1847	13.0828	32.8986	43.3408	34.56
142	85587	83	Spring	b	2	76	85	101	119	78	24.6	8	81.34	695	2850	24.386	12.8282	32.2746	44.5352	37.36
252	4879809	84	Spring	b	1	76	87	102	119	80	31	8	83	537.5	2100	25.5952	12.4165	31.6506	41.44	28.95
252	4879809	84	Spring	b	2	75	86	101	118	77	25.2	7.3	81.17	566.667	2220	25.5255	13.0178	32.3994	44.5352	27.4
057	1811686	85	Spring	b	1	76	85	103	117	70	22.8	7.5	76.85	362	1400	25.8571	13.0828	32.649	44.0263	32.6
057	1811686	85	Spring	b	2	76	85	101	116	66.6667	20.4	6.7	85.43	427	1450	29.4483	12.4165	31.7754	44.0263	31.93
178	778966	88	Spring	b	1	79	91	103	122	80	31	9.5	76.15	605	2050	29.5122	12.2005	31.2762	39	29.6
178	778966	88	Spring	b	2	78	89	104	121	79	30.4	9.4	80.65	659.375	2240	29.4364	12.2005	31.5258	42.4787	28.9
152	270428	90	Spring	b	1	70	81	100	120	78	30.6	7.3	81.65	650	2456	26.4658	13.2153	32.3994	42.4787	36.6
152	270428	90	Spring	b	2	71	81	101	119	76	25.2	6.9	86.25	549	2350	23.3617	13	32.2746	43.3408	39.52
054	523085	92	Spring	b	1	74	85	102	121	77	19.8	8.2	82.22	700	2575	27.1845	12.5298	31.401	42	28.51
054	523085	92	Spring	b	2	75	85	101	120	73.3333	22.2	7.5	84.99	705	2680	26.306	12.5298	32.025	44.5352	27.94
035	1066924	93	Spring	b	1	70	80	101	118	72.3333	22.8	7.3	82.13	716	2750	26.0364	12.8282	31.5258	41.44	40.4
035	1066924	93	Spring	b	2	72	84	102	117	69.6667	23.4	7.1	82.91	720	2650	27.1698	12.8282	31.9002	43.3408	37.6
044	1101307	95	Spring	b	1	72	81	102	119	62.6667	21.4	7.9	84.13	711	2700	26.3333	12.7668	31.9002	42.4787	42.2
044	1101307	95	Spring	b	2	74	82	102	118	63.6667	19.6	6.6	86.26	716	2527.78	28.3253	12.5877	31.5258	42.4787	40.68
170	1706327	98	Spring	b	1	75	85	103	120	61	23.8	7.5	85.87	522	1800	29	13.0178	32.7738	42.4787	30.6
170	1706327	98	Spring	b	2	76	85	103	120	61.6667	24.2	7	85.66	542	1900	28.5263	12.7062	32.649	44.0263	27.62
138	80512	100	Spring	b	1	80	87	102	122	70	23.2	7.1	79.6	548	2000	27.4	12.7062	32.025	37.2643	33.91
138	80512	100	Spring	b	2	79	87	104	121	67.3333	24.6	6.9	83.21	583	2210	26.3801	12.3068	31.0266	38.8328	37.52
184	1403557	101	Spring	b	1	75	82	101	120	70	19.6	7.2	83.6	602.778	2200	27.399	12.6465	32.1498	38.8328	34.59
184	1403557	101	Spring	b	2	77	84	103	120	68.3333	22	7.9	83.68	595	2250	26.4444	12.4727	31.7754	41.44	36.55
009	552808	103	Spring	b	1	75	87	103	120	71.3333	18.8	6.9	83.95	581.25	2300	25.2717	12.5298	31.401	41.44	40.6
009	552808	103	Spring	b	2	77	88	103	119	71	23.4	6.3	85.47	522.5	2250	23.2222	12.8282	32.025	44.5352	37.6
049	342253	104	Spring	b	1	71	80	102	118	70	25.2	7.6	82.92	675	2250	30	11.9028	30.153	37.2643	37.65
049	342253	104	Spring	b	2	70	80	103	119	69	18.8	7.1	83.51	635	2300	27.6087	12.0978	30.9018	39	34
067	2668072	106	Spring	b	1	80	89	103	120	74	27.2	8	81.52	766	2700	28.3704	12.2005	31.401	38.8328	34.41
067	2668072	106	Spring	b	2	79	88	103	120	71	28	6.7	81.89	746	2970	25.1178	12.0978	31.2762	41.44	33.1
063	3599378	108	Spring	b	1	80	90	102	121	69	19.2	7.7	83.73	600	2350	25.5319	12.9538	32.025	41.44	46.3
063	3599378	108	Spring	b	2	80	88	103	120	61.6667	22.4	6.8	84.08	670	2650	25.283	12.7062	32.025	42.4787	45.37
163	35054	114	Spring	b	1	79	88	101	121	68	28.4	7.5	84.92	750	3100	24.1935	12.5298	32.025	42.4787	38.04
163	35054	114	Spring	b	2	78	88	105	120	68.3333	27	7	84.93	715	2800	25.5357	12.3612	31.9002	43.3408	33.94
014	295261	116	Spring	b	1	80	90	104	121	71.6667	26.2	8	78.01	425	1750	24.2857	12.8906	31.6506	42.4787	28.87
014	295261	116	Spring	b	2	77	86	105	119	73.3333	26.4	7.7	81.57	500	1880	26.5957	12.2532	31.6506	38.8328	29.74
136	82710	118	Spring	b	1	75	84	101	120	64	19.8	6.1	82.12	770	2700	28.5185	12.7668	32.025	42.4787	38.86
136	82710	118	Spring	b	2	75	84	102	119	64	23.8	8.5	82.54	645	2450	26.3265	12.8282	32.2746	43	36.87
037	421503	121	Spring	b	1	76	85	103	118	71	25	8.3	79.46	625	1800	34.7222	13.0178	32.5242	41	36.69
037	421503	121	Spring	b	2	77	86	104	119	70.3333	26.2	8.2	82.07	628.571	1930	32.5685	13.0828	32.7738	42	35.83
099	4755706	122	Spring	b	1	75	82	100	118	71.6667	24.2	8.2	79.29	636.111	2400	26.5046	13.2153	32.7738	43.3408	36.6
099	4755706	122	Spring	b	2	75	82	102	118	70	20.4	7.9	80.13	739.286	2940	25.1458	13.2153	33.273	44.5352	37.49
269	5552132	124	Spring	b	1	81	87	103	118	81	27.2	9.3	79.22	638	2593.75	24.5976	12.3068	31.5258	42.4787	28.07
269	5552132	124	Spring	b	2	79	87	104	119	80	28.4	8.7	81.36	717	2700	26.5556	12.0978	31.0266	43.3408	27
214	3855085	125	Spring	b	1	80	85	100	118	79	26.2	7.4	80.74	857	2687.5	31.8884	11.7657	30.777	40.2247	35.02
214	3855085	125	Spring	b	2	79	85	101	118	80	26	8.3	82.68	781	2786	28.033	12.0477	31.1514	43.3408	30.6
059	2460334	126	Spring	b	1	79	83	102	119	70	24.2	7	82.35	717.857	2800	25.6378	12.7062	31.7754	42	35.1
059	2460334	126	Spring	b	2	79	84	103	119	70	24.4	7.9	81.58	609.375	1890	32.2421	12.4165	31.9002	44.0263	36.1
168	346459	127	Spring	b	1	78	82	103	120	66.6667	21.8	6.7	75.55	600	2180	27.5229	13.7068	33.3978	44.5352	37.16
168	346459	127	Spring	b	2	79	83	102	120	71.3333	22.6	7.2	77.85	505	1750	28.8571	13.1486	32.5242	44.5352	37.56
062	3628874	130	Spring	b	1	78	81	103	120	69.3333	21.8	7.3	82.7	735	2560	28.7109	12.0978	30.5274	42	30.39
062	3628874	130	Spring	b	2	79	84	103	119	70	24.6	7.9	82.47	700	2500	28	12.1487	30.6522	42.4787	31.65
275	5551860	131	Spring	b	1	77	80	102	119	77.3333	24.6	9	85.8	760	2800	27.1429	12.2005	31.6506	41	41.47
275	5551860	131	Spring	b	2	76	83	102	120	79	28	8.8	83.45	672	2600	25.8462	12.5877	31.7754	43.3408	39.93
105	4881156	139	Spring	b	1	78	83	102	118	67.6667	20.6	8.1	84.22	850	3100	27.4194	12.2005	31.401	37.2643	40.16
105	4881156	139	Spring	b	2	77	84	102	119	66.6667	21	8.1	84.06	810	3000	27	12.2532	31.5258	38.8328	36.93
006	601549	140	Spring	b	1	78	84	102	118	63	18.8	7.5	83.35	704	2500	28.16	13.2153	32.3994	44.0263	33.64
006	601549	140	Spring	b	2	79	85	103	119	64.3333	20.8	7.8	84.7	750	2590	28.9575	12.3068	31.401	43.3408	29.87
204	2672710	143	Spring	b	1	74	79	100	118	74	28	8.3	81.23	750	2850	26.3158	13	32.5242	44.5352	37.675
204	2672710	143	Spring	b	2	72	79	101	119	74	25.4	9.4	82.48	721	2840	25.3873	12.4727	32.3994	45.0023	36.93
276	5551870	145	Spring	b	1	77	80	103	118	80	30.8	9.1	85.76	650	2500	26	12.5877	32.1498	44.0263	31.88
276	5551870	145	Spring	b	2	75	80	100	118	81	28	9.5	86.77	600	2600	23.0769	12.4727	32.025	44.0263	29.62
203	2672707	147	Spring	b	1	75	81	102	118	79	26.2	9.2	84.34	566.667	2350	24.1135	12.4727	31.9002	42.4787	32.57
203	2672707	147	Spring	b	2	76	81	101	118	78.3333	27.6	9.6	84.3	565	2400	23.5417	12.1487	31.0266	44.0263	30.93
151	270402	148	Spring	b	1	76	81	100	118	78.3333	26.8	7.8	80.33	695	2600	26.7308	13.2153	32.8986	44.5352	38.16
151	270402	148	Spring	b	2	77	86	99	117	78	23.6	8.4	81.98	640	2650	24.1509	13.1486	32.649	44.5352	37.23
131	72533	151	Spring	b	1	79	85	100	119	69.3333	23.8	6.3	85.63	629	2180	28.8532	12.8282	32.3994	42.4787	36.13
131	72533	151	Spring	b	2	79	86	101	118	69.3333	22.6	8	84.94	532	2000	26.6	12.7062	32.3994	43.3408	33.87
141	170046	152	Spring	b	1	79	86	101	118	80.6667	26.2	8	81.05	688	2500	27.52	12.1487	31.2762	40.2247	32.48
141	170046	152	Spring	b	2	78	86	100	119	80	23.6	8.7	82.84	652	2450	26.6122	12.4165	31.9002	43.3408	34.03
192	1395073	156	Spring	b	1	78	81	102	118	65.3333	24.6	7.3	80.32	564.286	1900	29.6992	12.5298	31.6506	40.2247	41.1
192	1395073	156	Spring	b	2	77	82	101	118	58.3333	26.4	8	78.65	497.222	1750	28.4127	12.3068	30.9018	38.8328	38.6
284	5534451	160	Spring	b	1	79	86	102	118	81.3333	30.4	7.6	82.98	775	2840	27.2887	11.9028	30.6522	40.2247	36.69
284	5534451	160	Spring	b	2	78	86	103	117	74	26	8.6	81.99	691	2560	26.9922	12.5298	32.025	43.3408	35.22
089	3612293	161	Spring	b	1	79	87	104	118	71	27.6	8.5	86.6	791.667	2950	26.8362	11.9985	31.0266	37.2643	33.45
089	3612293	161	Spring	b	2	77	86	103	117	70.6667	25.6	7.8	85.94	664.286	2700	24.6032	11.9985	31.2762	38	32.69
182	1403850	162	Spring	b	1	78	83	102	120	61.6667	23.2	8.4	83.74	740	2770	26.7148	12.8906	32.2746	40.2247	34.36
182	1403850	162	Spring	b	2	79	84	102	120	72	25.2	8.7	84.51	710.714	2700	26.3228	12.8282	32.2746	43.3408	35.33
205	2448313	164	Spring	b	1	74	79	99	120	72	24	9.2	81.51	850	2775	30.6306	12.6465	31.7754	41	30.604
205	2448313	164	Spring	b	2	73	80	99	119	74	24.6	9.5	80.65	796.429	2900	27.4631	12.4165	32.025	42	30.46
040	1339454	166	Spring	b	1	70	81	102	118	74.6667	28	9.6	84.96	650	2350	27.6596	11.9502	30.9018	42.4787	26.99
040	1339454	166	Spring	b	2	73	83	103	117	81	30.6	9.5	82.3	733	2800	26.1786	12.1487	31.1514	43.3408	26.18
106	4905340	167	Spring	b	1	75	85	104	118	81.6667	29.2	9.6	82.44	875	2958	29.5808	12.0477	30.9018	41.44	48.06
106	4905340	167	Spring	b	2	76	85	103	117	81	28.8	9.7	83.39	880	3050	28.8525	12.2005	31.2762	42	46.1
117	5106646	169	Spring	b	1	73	83	103	118	80	29.2	9.6	82.86	679.167	2600	26.1218	12.1487	31.0266	38.5	33.9
117	5106646	169	Spring	b	2	73	83	101	117	81	29.4	9.5	82.56	779	2700	28.8519	12.3068	31.6506	40	33.36
045	16004	170	Spring	b	1	76	83	102	118	72.6667	23	9	82.9	635	2300	27.6087	13.562	33.0234	44.5352	42.55
045	16004	170	Spring	b	2	75	85	103	118	70.3333	20.4	8	84.71	663	2380	27.8571	13	32.025	44.5352	42.91
032	458377	171	Spring	b	1	72	82	102	118	74.6667	24.6	6.8	85.94	628	2500	25.12	11.6366	29.0298	38	33.51
032	458377	171	Spring	b	2	73	84	103	118	71	21	7.6	85.5	597	2360	25.2966	12.5298	31.6506	41	32.25
023	16122	172	Spring	b	1	72	82	101	119	68.3333	22.2	7	85.45	650	2550	25.4902	12.4727	31.6506	41.44	44.41
023	16122	172	Spring	b	2	73	83	102	119	66.6667	19.2	7.1	83.48	680	2500	27.2	12.4165	31.0266	43.3408	42.92
061	2668073	173	Spring	b	1	71	81	102	120	79.6667	24	7.4	84.93	664	2400	27.6667	12.3068	31.7754	38.8328	36.6
061	2668073	173	Spring	b	2	72	83	103	119	75	24.4	8.7	81.4	616	2280	27.0175	12.5877	31.7754	41.44	35.57
048	342263	174	Spring	b	1	73	82	102	118	69	22.8	7.7	85.57	690	2600	26.5385	12.7668	32.025	42.5	33.28
048	342263	174	Spring	b	2	72	83	103	119	67.3333	21.4	7.4	84.26	697	2710	25.7196	12.3068	31.7754	42.4787	33.1
177	781213	176	Spring	b	1	70	79	99	118	71.6667	22.2	7.2	79.92	714.286	2800	25.5102	13.0828	32.7738	44.0263	35.87
177	781213	176	Spring	b	2	71	79	99	119	71.6667	23.2	7.6	83.01	650	2500	26	12.7668	32.3994	44.5352	39.43
282	5534339	177	Spring	b	1	71	80	102	118	79.3333	26.2	7.5	85.52	770	2890	26.6436	12.3612	32.2746	42.4787	35.32
282	5534339	177	Spring	b	2	73	83	102	119	75	24	8.1	84.77	643	2650	24.2642	12.5877	32.025	43.3408	33.3
253	4963944	179	Spring	b	1	74	83	101	118	75.6667	27.4	8.7	81.07	531.25	2275	23.3516	12.7062	32.3994	43.3408	41.18
253	4963944	179	Spring	b	2	73	84	102	118	74	26.4	7.7	84.9	500	2330	21.4592	13.0178	32.649	43.3408	38.56
216	3827936	182	Spring	b	1	70	79	100	118	81	28.8	8.6	77.47	650	2800	23.2143	13	32.3994	43	36.43
216	3827936	182	Spring	b	2	70	80	99	119	81.3333	27.8	8.4	81.37	592.857	2200	26.9481	12.3068	31.9002	44	38.52
056	1212664	184	Spring	b	1	76	85	103	118	77.3333	27.2	7.6	81.05	695	2722.22	25.5306	12.7062	31.7754	42.4787	37.63
056	1212664	184	Spring	b	2	77	86	103	118	74.6667	22.4	8.5	80.58	658.333	2200	29.9242	12.5877	31.5258	43.3408	39.23
292	5343251	185	Spring	b	1	75	84	102	118	79.3333	26.8	7.9	83.54	871.429	3388.89	25.7143	11.5548	30.777	37.2643	33.33
292	5343251	185	Spring	b	2	74	83	102	117	73.6667	24	8.4	82.97	814	2800	29.0714	11.5548	30.6522	41.44	30.23
058	2460025	186	Spring	b	1	77	87	104	119	77.6667	24.4	7.6	82.92	767	2500	30.68	12.8906	32.649	43.3408	32.33
058	2460025	186	Spring	b	2	78	87	104	118	76.3333	24.4	8.1	81.9	690	2350	29.3617	13.2829	33.1482	45.0023	31.01
019	222912	187	Spring	b	1	72	80	102	119	81.3333	24.6	8	86.6	695	2750	25.2727	12.0978	31.401	41.44	37.01
019	222912	187	Spring	b	2	73	80	101	119	77.3333	24.2	7.9	86.5	612	2500	24.48	12.1487	31.5258	44.0263	38.06
102	4757265	194	Spring	b	1	75	84	103	119	76.6667	28	8.2	84.85	605	2200	27.5	12.4165	31.6506	41.44	37.21
102	4757265	194	Spring	b	2	76	84	101	119	74	25.6	7.8	80.12	507	2150	23.5814	12.5877	32.1498	43.3408	39.28
233	4563470	195	Spring	b	1	72	81	101	119	75	28.8	7.3	84.9	550	1900	28.9474	12.5298	32.025	41.44	36.87
233	4563470	195	Spring	b	2	74	84	103	119	74.3333	26.4	7.2	82.53	500	1800	27.7778	12.4165	31.6506	43.3408	35.6
289	5398462	201	Spring	b	1	70	79	99	119	78	26.4	7.2	86	700	2840	24.6479	13	32.1498	41.44	30.42
289	5398462	201	Spring	b	2	71	79	101	118	77	21.8	8.8	85.43	670	2650	25.283	12.6465	32.2746	41.44	32.11
135	86005	203	Spring	b	1	75	84	103	118	65.6667	20	5.5	81.87	645	2650	24.3396	12.4727	31.5258	37.2643	30.35
135	86005	203	Spring	b	2	74	84	103	119	69.3333	22	6.4	82.93	508	2350	21.617	12.4165	31.5258	40.2247	29.62
202	2601477	205	Spring	b	1	70	79	102	118	81	29	9	80.19	705	2875	24.5217	13.0178	32.3994	40	29.46
202	2601477	205	Spring	b	2	71	81	100	118	80	27	8.8	83.43	605	2500	24.2	13	32.2746	41	29.66
291	5398125	208	Spring	b	1	75	84	102	117	80.6667	29.8	8.6	82.55	772	2900	26.6207	12.4727	31.7754	44.0263	39.07
291	5398125	208	Spring	b	2	74	83	103	120	81	28.2	8.7	84.91	672	2600	25.8462	12.0978	31.1514	41.44	37.3
077	3586080	209	Spring	b	1	76	85	103	119	75.6667	24.6	7.8	85.85	652	2350	27.7447	12.4165	32.025	43.3408	37.6
077	3586080	209	Spring	b	2	76	85	103	119	77.6667	24.2	7.7	82.34	552	2050	26.9268	12.7668	32.1498	44.0263	38.23
213	3855011	211	Spring	b	1	73	83	102	118	78.6667	30.2	7.4	82.19	612.5	2400	25.5208	12.1487	31.0266	37	40.46
213	3855011	211	Spring	b	2	74	84	102	119	82.3333	28.8	8	83.56	695	2500	27.8	11.8562	30.9018	38.8328	35.6
188	1661139	212	Spring	b	1	74	83	100	120	81	27.6	8.5	83.47	680	2400	28.3333	12.3612	31.7754	43.3408	33.59
188	1661139	212	Spring	b	2	74	84	101	119	80.6667	28.6	8.3	83.19	691.667	2500	27.6667	12.0978	31.0266	40.2247	28.56
159	1995922	214	Spring	b	1	82	86	104	120	74	27	7.3	84.43	560	2100	26.6667	12.8906	32.5242	44.0263	39.7
159	1995922	214	Spring	b	2	78	87	103	120	68	31.6	8.9	83	600	2210	27.1493	12.7668	32.649	44.8675	40.61
280	5534314	215	Spring	b	1	75	85	102	118	78	31.4	7.5	81.71	716.667	2500	28.6667	12.5877	32.3994	42.4787	32.26
280	5534314	215	Spring	b	2	77	83	103	117	77.6667	30.8	8.2	85.75	633.333	2450	25.8503	12.0978	31.6506	43.3408	32.74
103	4760307	220	Spring	b	1	75	86	103	118	80	28.8	7.6	81.97	750	2800	26.7857	12.8282	31.2762	41.44	39.87
103	4760307	220	Spring	b	2	77	87	103	117	77.6667	28.4	7.2	79.48	695	2750	25.2727	12.4727	31.0266	43.3408	40.99
011	68315	222	Spring	b	1	71	79	101	118	68.3333	21.8	6.9	81.5	664	2650	25.0566	12.4165	31.401	40.2247	34.36
011	68315	222	Spring	b	2	71	80	101	117	70.3333	23.4	6.9	81.14	605	2550	23.7255	12.1487	31.2762	43.3408	32.93
185	1498555	225	Spring	b	1	74	84	103	119	73.6667	25.8	7.3	80.42	587.5	2350	25	12.4727	32.3994	43.3408	29.91
185	1498555	225	Spring	b	2	75	86	102	118	76.6667	28.2	8.3	82.81	556.25	2600	21.3942	12.5298	32.5242	42.4787	29.14
052	1301292	226	Spring	b	1	72	82	103	119	76.3333	26.4	9.4	83.52	565	1900	29.7368	12.5298	32.1498	41.44	36.9
052	1301292	226	Spring	b	2	74	85	102	120	72.3333	27.8	8.4	85.5	625	2210	28.2805	12.6465	32.025	44.0263	36.57
149	515272	228	Spring	b	1	77	87	103	120	73.3333	22.6	6.4	84.69	700	2722.22	25.7143	13.2153	33.0234	42.4787	34.93
149	515272	228	Spring	b	2	76	85	101	119	77	25.8	7.2	85.67	675	2600	25.9615	13	32.5242	42.4787	31.79
005	42893	229	Spring	b	1	78	86	103	119	67.6667	23.8	5.8	82.34	737	2700	27.2963	12.7668	32.2746	40.2247	31.59
005	42893	229	Spring	b	2	76	86	103	120	71.6667	22.2	6.9	82.23	630	2750	22.9091	12.5298	32.2746	37.2643	31.33
283	5534344	230	Spring	b	1	71	80	102	120	75	26	7.7	84.12	675	2570	26.2646	12.1487	31.6506	42.4787	31.2
283	5534344	230	Spring	b	2	72	83	102	119	76.6667	26.4	8.6	85.76	605.556	2500	24.2222	12.2	30.9018	43.3408	31.7
112	4757869	232	Spring	b	1	75	80	101	119	70	23.4	7.2	83.64	754	2750	27.4182	12.7668	32.5242	41	37.6
112	4757869	232	Spring	b	2	70	79	99	118	75	24.4	6.8	83.81	760	2800	27.1429	12.7062	32.1498	42	41.23
113	4905071	233	Spring	b	1	73	80	100	118	79	28.6	9.1	84.95	646.429	2600	24.8626	12.8282	32.7738	43.3408	33.006
113	4905071	233	Spring	b	2	76	80	100	119	81	25.6	8.9	85.38	775	2840	27.2887	12.4165	31.7754	44.5352	34.89
211	2478027	234	Spring	b	1	78	83	100	119	70	22.8	7	81.24	612	2200	27.8182	14.0069	33	45.0232	37.46
211	2478027	234	Spring	b	2	76	82	99	120	73.3333	22.2	6.4	84.83	621	2310	26.8831	13.0828	32.7738	44.5352	35.87
013	222973	235	Spring	b	1	77	84	103	120	63	22.4	7.9	82.9	715	2795	25.5814	13.8551	33.7722	44.8675	46.2
013	222973	235	Spring	b	2	78	85	103	121	70	23.2	6.8	85.8	825	2900	28.4483	12.7062	32.1498	44.5352	44.35
120	41372	240	Spring	b	1	76	85	103	119	79.3333	27	8.2	82.76	682.143	2710	25.1713	12.3612	31.7754	42.4787	32.29
120	41372	240	Spring	b	2	78	85	102	120	80	26.2	8	83.59	764.286	2800	27.2959	12.1487	31.6506	43.3408	31.76
038	217743	241	Spring	b	1	75	86	102	122	68.3333	23.6	8.5	85.95	700	2750	25.4545	12.5877	31.9002	40.2247	32.81
038	217743	241	Spring	b	2	76	86	103	121	65	25.4	8.8	82.08	662.5	2656.25	24.9412	12.7668	32.1498	41.44	32.38
071	3600263	242	Spring	b	1	75	85	103	120	71	24.2	7.7	79.98	655	2600	25.1923	13.0178	32.2746	43.3408	32.87
071	3600263	242	Spring	b	2	77	85	103	120	78	28.4	7.3	81.63	775	2750	28.1818	12.7062	31.6506	43.3408	35.59
161	1493157	247	Spring	b	1	77	86	102	119	70	29.2	8	82.84	633.333	2310	27.417	13.1486	33.0234	43.3408	36.6
161	1493157	247	Spring	b	2	76	87	103	118	74	26.2	8.8	82.52	682.143	2593.75	26.2995	12.4727	31.7754	43.3408	40.59
201	2601142	248	Spring	b	1	75	80	102	119	71.6667	21.6	6.9	83.69	628	2357	26.644	13	32.3994	43.3408	38.07
201	2601142	248	Spring	b	2	76	80	103	118	72.3333	22.8	7.8	85.9	725	2800	25.8929	12.7668	32.2746	44.5352	36.36
194	3616959	249	Spring	b	1	76	82	103	120	79	22.2	7.6	78.3	530	2020	26.2376	13	32.025	42.4787	34.48
194	3616959	249	Spring	b	2	75	84	103	120	80	27.6	9	81.38	592	2150	27.5349	13	31.9002	42.4787	33.36
227	4556647	255	Spring	b	1	75	86	103	119	79	31.4	9.6	82.86	664	2690	24.684	12.8906	32.5242	41.44	35.34
227	4556647	255	Spring	b	2	76	86	101	120	81.6667	29	8.5	82.98	564	2500	22.56	12.9538	32.5242	44.0263	33.33
076	2463808	260	Spring	b	1	77	85	104	120	65	20.8	7.2	81.23	850	3100	27.4194	13.1486	32.1498	42.4787	34.99
076	2463808	260	Spring	b	2	77	85	102	121	63.3333	21.8	7.9	83.58	736	3050	24.1311	13.0178	32.3994	45.0232	34.08
209	3686491	263	Spring	b	1	77	83	103	119	77.3333	30	9.5	83.2	690	2450	28.1633	11.9985	31.2762	40.2247	35.89
209	3686491	263	Spring	b	2	78	85	103	118	74.3333	27.6	9	79.24	597	2390	24.9791	11.9028	31.0266	42.4787	35.42
251	4885599	265	Spring	b	1	79	84	104	119	81	31.8	9.6	82.92	537.5	2300	23.3696	13.0828	32.7738	44.5352	34.6
251	4885599	265	Spring	b	2	78	86	103	120	79	31	9.5	83.77	650	2450	26.5306	12.3612	31.9002	43.3408	29.87
247	4883041	266	Spring	b	1	80	83	104	120	79.6667	26.4	7.8	84.42	475	1900	25	12.4165	31.401	42.4787	36.6
247	4883041	266	Spring	b	2	78	83	103	119	78.6667	29.8	7.1	84.66	558.333	2100	26.5873	11.8105	30.6522	44.0263	38.6
198	2671579	271	Spring	b	1	77	83	104	118	75.3333	25.4	9.6	84.18	589	2050	28.7317	12.3612	31.2762	42.4787	37.17
198	2671579	271	Spring	b	2	76	83	104	118	71.6667	26.4	9.5	80.36	586	2200	26.6364	12.1487	31.401	44.5352	35.9
091	2406044	272	Spring	b	1	78	87	103	119	68.3333	26.8	8.1	80.19	842	3100	27.1613	13.0178	32.2746	43.3408	29.57
091	2406044	272	Spring	b	2	77	88	104	118	76.3333	28	7.7	80.62	762.5	2805.56	27.1782	13	32.1498	44.5352	31.26
114	4940559	273	Spring	b	1	78	85	103	119	77.3333	28	9	83.51	785	2875	27.3043	12.4165	31.7754	41.44	34.21
114	4940559	273	Spring	b	2	76	84	104	118	81.6667	29	8.6	85.58	750	3020	24.8344	12.6465	32.025	44.0263	35.5
226	4314513	274	Spring	b	1	74	83	103	119	78	27	8.3	82.89	760	2980	25.5034	12.4165	31.5258	38.8328	40.98
226	4314513	274	Spring	b	2	77	85	102	120	75.6667	27	8.5	82.8	750	2888.89	25.9615	12.5298	31.7754	41.44	41.17
172	358192	276	Spring	b	1	74	86	104	119	73.3333	23.2	9.1	81.52	490.625	1900	25.8224	12.8282	32.3994	45.0232	42.89
172	358192	276	Spring	b	2	77	86	104	120	70.6667	23.6	8.8	80.47	510.714	1980	25.7937	12.7668	32.2746	44.5352	41.6
272	5551765	279	Spring	b	1	73	79	102	120	76.6667	24	7.3	83.23	583.333	2450	23.8095	13.2153	32.5242	43.3408	36.87
272	5551765	279	Spring	b	2	74	79	101	120	75.3333	27	7.7	85.18	678.125	2650	25.5896	12.6465	31.9002	44.0263	40.17
030	434375	283	Spring	b	1	76	81	103	121	61	18.6	7	82.5	675	2666.67	25.3125	13.0828	32.7738	44.5352	31.08
030	434375	283	Spring	b	2	76	82	103	120	65.3333	24.6	7.7	84.5	690	2638.89	26.1474	12.9538	32.3994	45.0232	30.11
166	346303	285	Spring	b	1	76	84	104	118	77	29.2	9	80.02	622	2250	27.6444	12.3068	31.7754	40.2247	36.93
166	346303	285	Spring	b	2	78	85	102	119	79	29.8	8.2	80.32	680	2650	25.6604	13.1486	33.0234	43.3408	41.05
249	4885594	287	Spring	b	1	74	80	103	118	78.3333	26	8.1	83	575	2300	25	12.8906	32.1498	43.3408	39.66
249	4885594	287	Spring	b	2	75	80	99	117	75	23.6	7.6	80	664.286	2450	27.1137	12.6465	32.1498	44.0263	36.57
143	66363	288	Spring	b	1	76	87	104	120	70	27.2	7.3	80.02	542	2250	24.0889	13.0828	32.649	45.0232	38.55
143	66363	288	Spring	b	2	79	87	103	119	69.3333	22.8	8.5	80.47	525	2333.33	22.5	13.3514	33.0234	44.8675	37.74
022	595693	289	Spring	b	1	78	86	103	118	65.6667	22.8	7.6	81.2	553	2410	22.9461	13.0828	32.5242	44.0263	37.4
022	595693	289	Spring	b	2	78	87	103	119	76.3333	27.8	7.7	82.72	625	2700	23.1481	12.5877	31.5258	42.4787	38.51
075	3597332	291	Spring	b	1	76	80	100	118	65	21.4	7.8	81.41	612	2630	23.27	13.0828	33.0234	42.4787	41.22
075	3597332	291	Spring	b	2	77	82	99	117	69.6667	25	8	84.1	535	2500	21.4	13.1486	32.7738	44.8675	42.71
157	851963	292	Spring	b	1	80	80	103	118	72.3333	25.8	7.6	82.55	422.5	2110	20.0237	13.0178	32.7738	43.3408	31.65
157	851963	292	Spring	b	2	80	85	103	118	75	30	7.7	85.45	510	2390	21.3389	13.1486	32.7738	44.5352	31.66
125	41830	295	Spring	b	1	79	80	102	118	72.3333	26.6	7.2	85.58	553.125	2330	23.7393	12.7668	32.3994	41.44	43.97
125	41830	295	Spring	b	2	79	83	101	119	74.3333	27.8	8	85	453	1980	22.8788	12.8282	32.5242	44.0263	42.89
085	4319277	296	Spring	b	1	79	79	102	118	67	25	7.5	83	402	1700	23.6471	12.5298	31.1514	41.44	39.33
085	4319277	296	Spring	b	2	78	83	102	119	72.3333	28	7.9	82.37	509	1850	27.5135	11.8562	30.5274	41.44	38.591
262	4774392	298	Spring	b	1	79	84	103	118	69.3333	23.2	7.2	84.14	666	2800	23.7857	12.8906	31.7754	44.0263	38.12
262	4774392	298	Spring	b	2	79	85	103	118	71.3333	25.6	7.7	82.16	710	2968.75	23.9158	13.4207	32.3994	44.5352	38.98
Control_1	Control_1	299	Spring	b	1	78	88	105	121	78	24.8	8.5	75.54	400	2000	20	12.7668	32.2746	43.3408	32.61
Control_1	Control_1	299	Spring	b	2	79	89	106	121	81	28.4	8.5	79.36	410	1980	20.7071	12.4165	31.401	41.44	35.87
Control_2	Control_2	300	Spring	b	1	79	88	106	121	78	27.8	7.4	77.26	400	1800	22.2222	12.5298	32.7738	42.4787	31.6
Control_2	Control_2	300	Spring	b	2	78	89	107	120	79	27.2	7.6	79.36	456	1750	26.0571	12.4727	32.1498	44.0263	27.6
Control_3	Control_3	301	Spring	b	1	78	89	106	120	81	27.6	9	75.3	552	1800	30.6667	12.5298	32.649	45.0232	29.87
Control_3	Control_3	301	Spring	b	2	80	90	105	119	81	31	8	79.4	521	1760	29.6023	12.9538	32.5242	44.8675	30.33
